# Supplementary material for: Integrated multiple-microarray analysis and mendelian randomization to identify novel targets involved in diabetic nephropathy
Source: Front Endocrinol (Lausanne). 2023 Jul 10;14:1191768. doi: 10.3389/fendo.2023.1191768 (PMC10363738; doi:10.3389/fendo.2023.1191768)
Supplement: Supplementary file 2 [file Table_1.xlsx]

## Sheet: Table S1
Table S1. A brief information of the data source of pQTLs and outcome GWAS data.
author	Sun	Yao	Emilsson	Suhre	Png	Hillary	Sun	FinnGen R8
cohort type	exposure data	exposure data	exposure data	exposure data	exposure data	exposure data	exposure data	outcome data
DOI	10.1038/s41586-018-0175-2	10.1038/s41467-018-05512-x	10.1126/science.aaq1327	10.1038/ncomms14357	10.1038/s41467-021-27387-1	10.1038/s41467-019-11177-x	https://doi.org/10.1101/2022.06.17.496443	https://doi.org/10.1101/2022.03.03.22271360
sample size	3301	6861	3200	1000	2893	750	54306	184987
cohort/Covariates adjusted	England’s National Health Service Blood and Transplant (NHSBT)	Framingham Heart Study	Age, Gene/Environment Susceptibility – Reykjavik Study	KORA (Cooperative Health Research in the Region of Augsburg) study	Hellenic Isolated Cohorts	Lothian Birth Cohort 1936	Age, age2, sex, age*sex, age2*sex, batch, UKB centre, UKB genetic array, time between blood sampling and measurement, and the first 20 genetic principal components	Age, sex, and ten genetic principal components
Ethnicity	European	European	European	European	European	European	European	European
genotyping platform	Affymetrix Axiom	Affymetrix 500K, Illumina Human Exome	Affymetrix, Illumina	Affymetrix Axiom	HiSeqX platform (Illumina)	Illumina 610Quadv1	Novaseq600	NA
proteomic platform	SOMAscan	Immuno-assay	SOMAscan	SOMAscan	Olink	Olink	Olink	NA

## Sheet: Table S2
Table S2. Instrument variables for exposure
Source	Protein	SNP	N_subject	effect_allele	other_allele	beta	se	pval	R2	F	MAF
Emilsson_30072576	CA10	rs2202237	3200	C	T	0.156	0.025	4.7e-10	0.0121	39.3154	0.478
Emilsson_30072576	CD48	rs114547897	3200	T	C	0.919	0.102	4.5e-19	0.0233	76.3468	0.014
Emilsson_30072576	CSF1R	rs216140	3200	C	T	-0.125	0.028	8e-06	0.0059	18.9995	0.253
Emilsson_30072576	CTSS	rs72702561	3200	T	C	0.764	0.045	4.4e-62	0.082	285.58	0.076
Emilsson_30072576	FBP1	rs28382867	3200	C	T	-0.34	0.078	1.5e-05	0.0056	18.1245	0.025
Emilsson_30072576	FCN1	rs11103604	3200	G	T	-0.469	0.027	3.6e-66	0.0851	297.317	0.262
Emilsson_30072576	FN1	rs1250259	3200	T	A	0.505	0.024	5e-89	0.1119	402.914	0.325
Emilsson_30072576	IGFBP6	rs10876402	3200	T	A	0.11	0.025	1.4e-05	0.0044	14.2193	0.241
Emilsson_30072576	IGFBP6	rs10876402	3200	T	A	0.109	0.027	6.1e-05	0.0043	13.9609	0.241
Emilsson_30072576	LYZ	rs4761234	3200	T	C	0.511	0.023	2.8e-104	0.1303	479.258	0.479
Emilsson_30072576	OAS1	rs11066452	3200	G	T	-0.147	0.027	6.1e-08	0.009	29.177	0.298
Emilsson_30072576	RNASE6	rs2319516	3200	G	A	-0.684	0.024	3.9e-164	0.1814	708.527	0.263
Emilsson_30072576	TGFBI	rs17689879	3200	C	T	0.389	0.023	4.5e-61	0.0743	256.538	0.432
Emilsson_30072576	THBS2	rs73041845	3200	C	T	-0.541	0.034	7.3e-54	0.0684	234.64	0.135
Pietzner_33328453	LG3BP	rs983392	10708	A	G	0.0786	0.0135	5.15e-09	0.003	32.1541	0.4125
Pietzner_33328453	MFGM	rs7933202	10708	A	C	-0.1386	0.0133	2.52e-25	0.0092	99.6782	0.4005
Png_34857772	CTSS	rs12410394	2898	A	G	-0.519	0.027	1.98e-82	0.1278	424.345	0.387
Sun_preprint	C1QA	rs12058824	54300	A	G	-0.634039	0.0132641	0	0.0611	3534.13	0.0828748
Sun_preprint	CA2	rs2980370	54300	G	A	0.100555	0.00712636	3.28e-45	0.005	275.421	0.479063
Sun_preprint	CD48	rs2295615	54300	G	C	-0.921536	0.0107128	0	0.2012	13676.8	0.137319
Sun_preprint	CTSS	rs771911677	54300	A	AAT	-0.438831	0.0082864	0	0.0961	5769.52	0.475262
Sun_preprint	DPP6	rs3734960	54300	C	T	0.260988	0.00802685	6.68e-232	0.0263	1468.56	0.261895
Sun_preprint	FBP1	rs499206	54300	G	A	0.569819	0.0139626	0	0.045	2559.16	0.074926
Sun_preprint	FKBP5	rs2817032	54300	C	T	0.211231	0.00821819	1.09e-145	0.0183	1009.8	0.286924
Sun_preprint	FXYD5	rs756845	54300	G	A	-0.378228	0.0092116	0	0.0491	2806.68	0.22033
Sun_preprint	IGFBP6	rs10876406	54300	C	T	-0.139571	0.0109562	3.59e-37	0.0035	188.449	0.0984701
Sun_preprint	IL10RA	rs3135932	54300	G	A	0.189083	0.010181	5.4e-77	0.0099	541.99	0.165659
Sun_preprint	ITGB2	rs760462	54300	C	T	0.147187	0.00922286	2.47e-57	0.0065	352.575	0.182034
Sun_preprint	LPL	rs1801177	54300	A	G	-1.46129	0.0249263	0	0.074	4337.13	0.0176306
Sun_preprint	MCAM	rs34587557	54300	C	T	-0.309229	0.0159494	9.72e-84	0.0093	507.689	0.0510429
Sun_preprint	TGFBI	rs13159365	54300	T	C	-0.538011	0.00724518	0	0.1447	9183.66	0.489687
Sun_preprint	THBS2	rs78109196	54300	A	C	0.658148	0.0124516	0	0.0762	4481.68	0.0975214
Sun_preprint	TNFAIP8	rs1035376	54300	A	G	0.120711	0.011735	8.11e-25	0.003	164.482	0.11742
Yao_30111768	MCAM	rs11217234	6861	A	G	-0.144	0.026	4.32e-08	0.0084	58.0833	0.282
Hillary_31320639	CTSS	rs2867296	750	C	G	-0.38761	0.05555	3e-12	0.0693	55.6803	0.3606
Hillary_31320639	CTSS	rs143887202	750	T	C	-0.42638	0.06119	3.22e-12	0.0843	68.8901	0.3656
Hillary_31320639	CTSS	1:150831560:T_TA	750	I	R	-0.38906	0.05587	3.32e-12	0.07	56.2955	0.3629
Hillary_31320639	CTSS	1:150831557:AT_A	750	D	R	-0.38821	0.05577	3.37e-12	0.0696	55.9453	0.3617
Hillary_31320639	CTSS	rs4970928	750	A	G	-0.37647	0.05441	4.54e-12	0.0662	53.0271	0.3717
Hillary_31320639	CTSS	rs34985895	750	G	A	-0.3757	0.05438	4.87e-12	0.0654	52.3422	0.3646
Hillary_31320639	CTSS	rs58304714	750	A	T	-0.38394	0.0557	5.47e-12	0.0681	54.681	0.3624
Hillary_31320639	CTSS	rs11204739	750	G	A	-0.37185	0.05403	5.88e-12	0.0643	51.3854	0.3675
Hillary_31320639	CTSS	1:150824527:A_AC	750	I	R	-0.38476	0.05591	5.92e-12	0.0693	55.7066	0.3739
Hillary_31320639	CTSS	rs11204733	750	T	C	-0.37756	0.05487	5.94e-12	0.0663	53.1014	0.3677
Hillary_31320639	CTSS	rs7556661	750	T	C	-0.36965	0.05373	6e-12	0.0637	50.9213	0.3705
Hillary_31320639	CTSS	rs12409208	750	G	A	-0.36944	0.0537	6.01e-12	0.0636	50.8172	0.3698
Hillary_31320639	CTSS	rs12410394	750	A	G	-0.36942	0.0537	6.02e-12	0.0636	50.8113	0.3698
Hillary_31320639	CTSS	rs12096831	750	G	T	-0.36933	0.0537	6.06e-12	0.0636	50.797	0.37
Hillary_31320639	CTSS	rs4970982	750	C	G	-0.36939	0.05371	6.07e-12	0.0636	50.7964	0.3697
Hillary_31320639	CTSS	rs10305664	750	C	A	-0.37924	0.05514	6.08e-12	0.0669	53.6221	0.3679
Hillary_31320639	CTSS	rs10305720	750	G	C	-0.38405	0.05587	6.22e-12	0.0696	55.9897	0.382
Hillary_31320639	CTSS	rs12097963	750	C	T	-0.36973	0.05378	6.23e-12	0.0637	50.8963	0.3697
Hillary_31320639	CTSS	rs6660845	750	A	G	-0.37601	0.05471	6.27e-12	0.0657	52.5649	0.3666
Hillary_31320639	CTSS	rs72704658	750	C	T	-0.37754	0.05495	6.4e-12	0.0663	53.1213	0.3681
Hillary_31320639	CTSS	rs7521592	750	C	A	-0.37791	0.05501	6.43e-12	0.0664	53.2264	0.368
Hillary_31320639	CTSS	rs6693120	750	T	C	-0.37951	0.05525	6.46e-12	0.067	53.717	0.3681
Hillary_31320639	CTSS	rs72704652	750	G	A	-0.37778	0.055	6.47e-12	0.0664	53.2001	0.3682
Hillary_31320639	CTSS	rs12059949	750	T	C	-0.36897	0.05373	6.55e-12	0.0634	50.6732	0.3697
Hillary_31320639	CTSS	rs3768015	750	A	G	-0.37781	0.05502	6.55e-12	0.0664	53.2156	0.3683
Hillary_31320639	CTSS	rs1027699	750	C	T	-0.37774	0.05501	6.57e-12	0.0664	53.1945	0.3683
Hillary_31320639	CTSS	rs3768016	750	C	T	-0.37778	0.05502	6.6e-12	0.0664	53.2065	0.3683
Hillary_31320639	CTSS	rs6669855	750	T	C	-0.36127	0.05262	6.6e-12	0.0613	48.8433	0.3768
Hillary_31320639	CTSS	1:150808290:GTACA	750	D	R	-0.37778	0.05503	6.64e-12	0.0664	53.2001	0.3682
Hillary_31320639	CTSS	rs72704654	750	A	G	-0.37756	0.055	6.66e-12	0.0663	53.1402	0.3683
Hillary_31320639	CTSS	rs10305672	750	A	G	-0.37763	0.05501	6.68e-12	0.0663	53.1548	0.3682
Hillary_31320639	CTSS	rs10305673	750	T	C	-0.37755	0.055	6.68e-12	0.0663	53.1372	0.3683
Hillary_31320639	CTSS	rs10305704	750	C	A	-0.37774	0.05504	6.72e-12	0.0664	53.188	0.3682
Hillary_31320639	CTSS	rs10305711	750	C	T	-0.37775	0.05504	6.74e-12	0.0664	53.191	0.3682
Hillary_31320639	CTSS	rs10305714	750	G	A	-0.3778	0.05505	6.76e-12	0.0664	53.2061	0.3682
Hillary_31320639	CTSS	rs2089082	750	G	T	-0.37778	0.05505	6.77e-12	0.0664	53.2001	0.3682
Hillary_31320639	CTSS	rs11579736	750	A	G	-0.38165	0.05562	6.78e-12	0.067	53.7535	0.3591
Hillary_31320639	CTSS	rs17660092	750	C	T	-0.37778	0.05506	6.8e-12	0.0664	53.2001	0.3682
Hillary_31320639	CTSS	rs10888397	750	T	C	-0.36919	0.05382	6.9e-12	0.0635	50.7195	0.3694
Hillary_31320639	CTSS	rs11589458	750	G	A	-0.37777	0.05508	6.94e-12	0.0664	53.1841	0.368
Hillary_31320639	CTSS	rs11552229	750	C	T	-0.37757	0.05508	7.11e-12	0.0663	53.1303	0.3681
Hillary_31320639	CTSS	rs11581757	750	G	A	-0.3689	0.05382	7.17e-12	0.0634	50.6284	0.3693
Hillary_31320639	CTSS	rs12090215	750	A	C	-0.36865	0.0538	7.24e-12	0.0633	50.5673	0.3695
Hillary_31320639	CTSS	rs72704682	750	T	A	-0.36852	0.05379	7.32e-12	0.0633	50.5232	0.3694
Hillary_31320639	CTSS	1:150908639:A_AT	750	I	R	-0.38429	0.05616	7.75e-12	0.0673	53.9726	0.3512
Hillary_31320639	CTSS	rs11582281	750	C	T	-0.3787	0.05534	7.75e-12	0.0666	53.4063	0.3671
Hillary_31320639	CTSS	1:150906092:ATC_A	750	D	R	-0.36848	0.05386	7.85e-12	0.0634	50.6374	0.3715
Hillary_31320639	CTSS	rs4970986	750	G	A	-0.36758	0.05373	7.86e-12	0.0629	50.2364	0.3692
Hillary_31320639	CTSS	rs59024312	750	G	T	-0.36757	0.05373	7.87e-12	0.0629	50.2335	0.3692
Hillary_31320639	CTSS	rs7528773	750	A	G	-0.36753	0.05373	7.93e-12	0.0629	50.2218	0.3692
Hillary_31320639	CTSS	1:150937964:AAGG_	750	D	R	-0.36956	0.05404	7.98e-12	0.0636	50.822	0.3693
Hillary_31320639	CTSS	rs2124952	750	A	T	-0.36748	0.05373	7.98e-12	0.0629	50.2073	0.3692
Hillary_31320639	CTSS	rs2272214	750	A	G	-0.36742	0.05374	8.06e-12	0.0629	50.1898	0.3692
Hillary_31320639	CTSS	1:150737565:T_TTC	750	I	R	-0.37244	0.05448	8.12e-12	0.0648	51.8561	0.3723
Hillary_31320639	CTSS	rs11204750	750	A	C	-0.36873	0.05395	8.19e-12	0.0633	50.5482	0.3688
Hillary_31320639	CTSS	rs7521719	750	A	G	-0.36768	0.05381	8.29e-12	0.0629	50.2112	0.3683
Hillary_31320639	CTSS	rs1546376	750	G	A	-0.36731	0.05375	8.31e-12	0.0628	50.1517	0.3691
Hillary_31320639	CTSS	rs11204742	750	G	A	-0.3671	0.05373	8.34e-12	0.0629	50.1742	0.3705
Hillary_31320639	CTSS	rs72704639	750	C	A	-0.38057	0.05571	8.4e-12	0.0675	54.1112	0.3692
Hillary_31320639	CTSS	rs3843843	750	T	C	-0.36738	0.05378	8.43e-12	0.0629	50.2021	0.3696
Hillary_31320639	CTSS	rs10399947	750	A	G	-0.35688	0.05227	8.62e-12	0.06	47.7042	0.379
Hillary_31320639	CTSS	1:150860693:TTA_T	750	D	R	-0.3569	0.05229	8.79e-12	0.06	47.7099	0.379
Hillary_31320639	CTSS	1:150933883:CT_C	750	D	R	-0.36821	0.05395	8.82e-12	0.0631	50.3719	0.3684
Hillary_31320639	CTSS	1:150860692:TTTA_	750	D	R	-0.36323	0.05324	8.92e-12	0.0619	49.3988	0.3766
Hillary_31320639	CTSS	rs72704685	750	G	C	-0.3675	0.05387	8.95e-12	0.063	50.279	0.3703
Hillary_31320639	CTSS	rs4970930	750	C	T	-0.36742	0.05388	9.14e-12	0.0631	50.3623	0.3721
Hillary_31320639	CTSS	rs6677420	750	A	G	-0.37104	0.05444	9.37e-12	0.0641	51.1962	0.3683
Hillary_31320639	CTSS	rs8444	750	A	G	-0.36815	0.05407	9.82e-12	0.063	50.2933	0.3674
Hillary_31320639	CTSS	rs57818453	750	A	G	-0.37093	0.05449	9.94e-12	0.064	51.1265	0.3677
Hillary_31320639	CTSS	1:150937971:AGGC_	750	D	R	-0.39234	0.05776	1.1e-11	0.0682	54.7595	0.3314
Hillary_31320639	CTSS	rs6671737	750	G	A	-0.36751	0.05416	1.15e-11	0.0627	50.0641	0.3667
Hillary_31320639	CTSS	rs6657388	750	G	A	-0.36655	0.05403	1.16e-11	0.0625	49.8402	0.3676
Hillary_31320639	CTSS	rs3754212	750	G	A	-0.36681	0.05412	1.22e-11	0.0626	49.9399	0.368
Hillary_31320639	CTSS	rs2864869	750	A	G	-0.36692	0.05417	1.25e-11	0.0626	49.9839	0.3682
Hillary_31320639	CTSS	rs4537557	750	G	A	-0.36689	0.05417	1.26e-11	0.0626	49.9752	0.3682
Hillary_31320639	CTSS	rs11204723	750	C	T	-0.3669	0.0542	1.29e-11	0.0626	49.9841	0.3683
Hillary_31320639	CTSS	rs2275235	750	G	A	-0.36692	0.0542	1.29e-11	0.0627	49.996	0.3684
Hillary_31320639	CTSS	rs2230061	750	A	G	-0.36688	0.05422	1.32e-11	0.0626	49.9844	0.3684
Hillary_31320639	CTSS	rs12068264	750	T	C	-0.36685	0.05422	1.33e-11	0.0626	49.9756	0.3684
Hillary_31320639	CTSS	rs7526489	750	T	C	-0.36683	0.05423	1.34e-11	0.0626	49.9698	0.3684
Hillary_31320639	CTSS	1:150738483:CGGGA	750	D	R	-0.3691	0.05458	1.36e-11	0.0631	50.3839	0.3644
Hillary_31320639	CTSS	rs10888393	750	A	T	-0.36708	0.05428	1.36e-11	0.0625	49.884	0.3658
Hillary_31320639	CTSS	rs6658066	750	G	T	-0.37069	0.05485	1.4e-11	0.0637	50.8549	0.3645
Hillary_31320639	CTSS	1:150757416:TATAG	750	D	R	-0.36968	0.05475	1.46e-11	0.0633	50.5658	0.3646
Hillary_31320639	CTSS	rs2864873	750	G	A	-0.36667	0.05442	1.61e-11	0.0637	50.8772	0.3853
Hillary_31320639	CTSS	rs72704656	750	G	A	-0.36653	0.05441	1.63e-11	0.0636	50.8357	0.3853
Hillary_31320639	CTSS	rs112738761	750	G	A	-0.36406	0.05408	1.68e-11	0.0627	50.0499	0.3842
Hillary_31320639	CTSS	rs11800855	750	A	G	-0.36595	0.05438	1.71e-11	0.0636	50.7834	0.3876
Hillary_31320639	CTSS	rs2228099	750	G	C	-0.36564	0.05435	1.72e-11	0.0635	50.6761	0.3873
Hillary_31320639	CTSS	rs7532045	750	A	G	-0.366	0.0544	1.72e-11	0.0637	50.8595	0.3888
Hillary_31320639	CTSS	rs1889740	750	T	C	-0.36582	0.05438	1.73e-11	0.0635	50.7294	0.3873
Hillary_31320639	CTSS	rs7514004	750	C	T	-0.36521	0.05431	1.75e-11	0.0633	50.5592	0.3875
Hillary_31320639	CTSS	rs2256355	750	C	T	-0.36536	0.05433	1.75e-11	0.0634	50.6087	0.3876
Hillary_31320639	CTSS	rs111905669	750	C	T	-0.36652	0.05453	1.8e-11	0.0636	50.8064	0.3848
Hillary_31320639	CTSS	rs12085336	750	T	A	-0.36616	0.05451	1.85e-11	0.0635	50.7104	0.385
Hillary_31320639	CTSS	rs897815	750	G	A	-0.3613	0.05384	1.95e-11	0.0606	48.2368	0.366
Hillary_31320639	CTSS	rs4970980	750	C	A	-0.35451	0.05285	1.97e-11	0.0597	47.5119	0.3887
Hillary_31320639	CTSS	rs12410869	750	T	G	-0.35682	0.05319	1.97e-11	0.0606	48.2114	0.3895
Hillary_31320639	CTSS	1:150877859:A_AT	750	I	R	-0.36093	0.05381	1.98e-11	0.0604	48.1021	0.3655
Hillary_31320639	CTSS	rs36008098	750	A	G	-0.35711	0.05324	1.99e-11	0.0606	48.2757	0.3891
Hillary_31320639	CTSS	rs1889741	750	C	T	-0.35456	0.05288	2.01e-11	0.0597	47.5262	0.3887
Hillary_31320639	CTSS	rs11583707	750	T	C	-0.36505	0.05449	2.1e-11	0.0618	49.2854	0.3656
Hillary_31320639	CTSS	rs7556451	750	G	A	-0.359	0.0536	2.12e-11	0.0608	48.383	0.3804
Hillary_31320639	CTSS	rs3768013	750	A	G	-0.36268	0.05417	2.15e-11	0.0625	49.8947	0.3891
Hillary_31320639	CTSS	rs4970987	750	C	T	-0.36481	0.05449	2.16e-11	0.0617	49.2041	0.3654
Hillary_31320639	CTSS	rs4970988	750	A	G	-0.3648	0.0545	2.17e-11	0.0617	49.2013	0.3654
Hillary_31320639	CTSS	rs12562939	750	C	A	-0.36475	0.05451	2.22e-11	0.0617	49.1808	0.3653
Hillary_31320639	CTSS	rs12067685	750	C	T	-0.36464	0.05452	2.27e-11	0.0616	49.1431	0.3652
Hillary_31320639	CTSS	rs2864871	750	C	T	-0.37286	0.05591	2.58e-11	0.0646	51.6273	0.3666
Hillary_31320639	CTSS	1:150773539:T_TA	750	I	R	-0.37481	0.05623	2.64e-11	0.0652	52.1744	0.3661
Hillary_31320639	CTSS	rs4970929	750	T	C	-0.36196	0.05432	2.67e-11	0.0608	48.4067	0.3657
Hillary_31320639	CTSS	rs12404949	750	A	G	-0.37449	0.05624	2.77e-11	0.0662	52.9961	0.3812
Hillary_31320639	CTSS	rs12405726	750	A	G	-0.36605	0.05499	2.8e-11	0.0618	49.2935	0.3611
Hillary_31320639	CTSS	rs66847267	750	A	C	-0.35054	0.05287	3.36e-11	0.0584	46.3743	0.3884
Hillary_31320639	CTSS	rs4970984	750	C	T	-0.35079	0.05293	3.42e-11	0.0585	46.4723	0.389
Hillary_31320639	CTSS	rs2864882	750	T	C	-0.35044	0.05289	3.47e-11	0.0583	46.3415	0.3883
Hillary_31320639	CTSS	rs10888398	750	T	C	-0.35041	0.0529	3.49e-11	0.0583	46.3377	0.3884
Hillary_31320639	CTSS	rs4970985	750	G	A	-0.3504	0.0529	3.5e-11	0.0583	46.3349	0.3884
Hillary_31320639	CTSS	rs11204748	750	T	G	-0.35115	0.05304	3.58e-11	0.0585	46.471	0.3868
Hillary_31320639	CTSS	rs72704679	750	T	C	-0.3508	0.05301	3.65e-11	0.0584	46.4008	0.3874
Hillary_31320639	CTSS	rs1972060	750	C	T	-0.35085	0.05302	3.67e-11	0.0584	46.4148	0.3874
Hillary_31320639	CTSS	rs2280627	750	G	A	-0.3506	0.053	3.72e-11	0.0583	46.3493	0.3875
Hillary_31320639	CTSS	rs10888395	750	T	C	-0.35595	0.05382	3.75e-11	0.06	47.7092	0.3843
Hillary_31320639	CTSS	rs11589886	750	T	C	-0.3507	0.05304	3.79e-11	0.0584	46.3587	0.3871
Hillary_31320639	CTSS	rs9661876	750	T	C	-0.3504	0.053	3.82e-11	0.0582	46.2651	0.3869
Hillary_31320639	CTSS	rs752376	750	T	C	-0.3528	0.05337	3.83e-11	0.0591	46.9457	0.387
Hillary_31320639	CTSS	1:150866460:C_CT	750	I	R	-0.36414	0.05513	3.96e-11	0.0628	50.1358	0.3854
Hillary_31320639	CTSS	rs6587542	750	T	G	-0.34905	0.05286	4.03e-11	0.0579	45.9337	0.3879
Hillary_31320639	CTSS	rs4970931	750	A	G	-0.34894	0.05285	4.06e-11	0.0578	45.9076	0.388
Hillary_31320639	CTSS	rs11204749	750	A	G	-0.34904	0.05287	4.07e-11	0.0579	45.9309	0.3879
Hillary_31320639	CTSS	rs2271076	750	T	C	-0.34882	0.05285	4.11e-11	0.0578	45.8741	0.388
Hillary_31320639	CTSS	rs11204747	750	A	G	-0.3487	0.05284	4.15e-11	0.0577	45.8406	0.388
Hillary_31320639	CTSS	rs7518156	750	C	A	-0.35405	0.05368	4.24e-11	0.0594	47.2712	0.3864
Hillary_31320639	CTSS	rs11204726	750	C	T	-0.35198	0.05338	4.29e-11	0.0586	46.5753	0.3841
Hillary_31320639	CTSS	rs6660084	750	C	T	-0.35198	0.05338	4.29e-11	0.0586	46.5753	0.3841
Hillary_31320639	CTSS	rs10888394	750	T	C	-0.35198	0.05338	4.29e-11	0.0586	46.5753	0.3841
Hillary_31320639	CTSS	rs59337856	750	T	G	-0.35229	0.05345	4.36e-11	0.0587	46.6381	0.3836
Hillary_31320639	CTSS	rs16827671	750	C	T	-0.35234	0.05348	4.45e-11	0.0588	46.7056	0.3847
Hillary_31320639	CTSS	rs11204752	750	T	C	0.35202	0.05345	4.52e-11	0.0617	49.1813	0.4673
Hillary_31320639	CTSS	rs10888391	750	A	G	-0.35224	0.05356	4.81e-11	0.0587	46.6823	0.3848
Hillary_31320639	CTSS	rs11204722	750	A	C	-0.35223	0.05356	4.81e-11	0.0587	46.6747	0.3847
Hillary_31320639	CTSS	rs10788794	750	C	T	-0.35224	0.05356	4.83e-11	0.0587	46.6823	0.3848
Hillary_31320639	CTSS	rs2867297	750	T	G	-0.35334	0.05376	4.94e-11	0.0589	46.825	0.3814
Hillary_31320639	CTSS	rs3768018	750	C	T	-0.35252	0.05364	4.98e-11	0.0588	46.7612	0.3848
Hillary_31320639	CTSS	1:150737776:T_TC	750	I	R	-0.36294	0.05526	5.09e-11	0.0617	49.2089	0.3747
Hillary_31320639	CTSS	rs140691474	750	G	A	-0.36714	0.05591	5.13e-11	0.0627	50.0176	0.3677
Hillary_31320639	CTSS	rs12075597	750	C	G	-0.35351	0.05394	5.62e-11	0.0591	46.9722	0.3834
Hillary_31320639	CTSS	rs10888392	750	A	T	-0.35274	0.05396	6.29e-11	0.0586	46.5961	0.3802
Hillary_31320639	CTSS	rs1532770	750	T	G	-0.35702	0.05487	7.67e-11	0.0598	47.6068	0.3764
Hillary_31320639	CTSS	rs4509581	750	G	A	-0.36006	0.05538	7.97e-11	0.0613	48.8077	0.3827
Hillary_31320639	CTSS	rs4319334	750	A	G	-0.35903	0.05525	8.11e-11	0.061	48.6125	0.3847
Hillary_31320639	CTSS	rs3849279	750	C	T	-0.3471	0.05344	8.32e-11	0.0573	45.4496	0.3892
Hillary_31320639	CTSS	1:150888600:CT_C	750	D	R	-0.35442	0.0547	9.19e-11	0.0602	47.8732	0.3972
Hillary_31320639	CTSS	rs6692228	750	T	A	-0.39417	0.06111	1.12e-10	0.0711	57.2827	0.3548
Hillary_31320639	CTSS	rs6656535	750	T	G	-0.38409	0.05962	1.17e-10	0.0647	51.7397	0.3247
Hillary_31320639	CTSS	rs2004903	750	G	A	-0.35121	0.05465	1.3e-10	0.058	46.0369	0.3776
Hillary_31320639	CTSS	rs4451553	750	T	C	-0.34737	0.05416	1.42e-10	0.0557	44.0905	0.3609
Hillary_31320639	CTSS	rs63151761	750	C	T	-0.45521	0.07101	1.45e-10	0.0844	68.9483	0.2847
Hillary_31320639	CTSS	1:150897172:CAA_C	750	D	R	-0.34654	0.0543	1.75e-10	0.0567	44.9472	0.3817
Hillary_31320639	CTSS	rs149447143	750	G	A	-0.36364	0.05708	1.88e-10	0.0617	49.1535	0.3702
Hillary_31320639	CTSS	1:150904698:A_AT	750	I	R	-0.40707	0.06485	3.45e-10	0.0791	64.2312	0.3933
Hillary_31320639	CTSS	rs59988025	750	T	C	-0.37832	0.06048	3.96e-10	0.0621	49.5015	0.3179
Hillary_31320639	CTSS	rs11204743	750	T	A	-0.34566	0.05547	4.63e-10	0.0544	43.0676	0.3511
Hillary_31320639	CTSS	rs6686064	750	T	C	-0.3361	0.05409	5.16e-10	0.0529	41.7892	0.3743
Suhre_28240269	LYZ	rs7959452	993	A	G	-0.6709	0.0380723	1.2e-60	0.2251	287.796	0.498993
Suhre_28240269	FN1	rs1250258	996	T	C	-0.7113	0.0453897	1.28e-49	0.192	236.191	0.254518
Suhre_28240269	CTSS	rs41271951	997	A	G	-0.9647	0.0695514	4.11e-40	0.1513	177.411	0.0892678
Suhre_28240269	MICB	rs3094005	996	G	T	-0.9308	0.0690946	4.18e-38	0.1481	172.805	0.0943775
Suhre_28240269	LYZ	rs1800973	995	C	A	0.9525	0.0819751	2.39e-29	0.1218	137.722	0.0723618
Suhre_28240269	TGFBI	rs3792900	995	T	C	0.4488	0.0388115	4.22e-29	0.1004	110.841	0.472864
Suhre_28240269	MICB	rs2905736	997	G	A	1.367	0.122127	1.82e-27	0.1126	126.246	0.0310933
Suhre_28240269	IGF1	rs2949833	993	C	T	0.3203	0.0453363	3.03e-12	0.0425	43.9961	0.293051
Suhre_28240269	MICB	rs3132645	997	T	C	-0.7147	0.0721343	3.92e-22	0.0872	95.0973	0.0942829
Suhre_28240269	MICB	rs2248372	996	G	A	0.4168	0.0448747	9.66e-20	0.077	82.9635	0.331827
Suhre_28240269	MICB	rs3129682	988	C	T	-0.7369	0.0796093	1.29e-19	0.0776	82.9277	0.0774292
Suhre_28240269	CTSS	rs1336900	995	G	A	0.4007	0.0433299	1.37e-19	0.0758	81.4452	0.38191
Suhre_28240269	MICB	rs1794282	990	C	T	-0.7066	0.0770356	2.65e-19	0.0742	79.1525	0.0808081
Suhre_28240269	THBS2	rs3763267	994	T	C	0.6074	0.0672485	8.6e-19	0.07	74.6701	0.106137
Suhre_28240269	FCN1	rs10858300	994	C	T	0.4086	0.0479976	6.18e-17	0.0627	66.3497	0.250503
Suhre_28240269	MICB	rs33932084	993	A	G	-0.6718	0.0811956	4.17e-16	0.0626	66.2238	0.0750252
Suhre_28240269	MICB	rs2534674	995	C	T	0.3579	0.0435952	6.92e-16	0.0584	61.6063	0.351759
Suhre_28240269	MICB	rs3130991	995	C	T	0.3612	0.0451796	3.61e-15	0.0589	62.149	0.344221
Suhre_28240269	MICB	rs2284178	993	C	T	0.3444	0.0438547	1.05e-14	0.0591	62.302	0.47432
Suhre_28240269	MICB	rs35555795	993	C	T	-0.596	0.079325	1.29e-13	0.0532	55.7096	0.081571
Suhre_28240269	FN1	rs35233997	994	T	-	0.3258	0.0459578	2.55e-12	0.0449	46.6376	0.303823
Sun_29875488	CTSS	rs41271951	3301	G	A	-0.8605	0.0419	7.1e-94	0.1133	421.617	0.08349
Sun_29875488	CD48	rs12124234	3301	C	G	0.2639	0.0252	1.1e-25	0.0336	114.589	0.405154
Sun_29875488	TGFBI	rs13159365	3301	T	C	-0.4461	0.0239	5e-78	0.0995	364.448	0.492864
Sun_29875488	MICB	rs3134900	3301	G	C	-0.7115	0.0333	2.5e-101	0.1216	456.565	0.139547
Sun_29875488	THBS2	rs73043857	3301	G	A	0.8084	0.0383	6.9e-99	0.1201	450.199	0.102347
Sun_29875488	FCN1	rs11103602	3301	A	G	0.5827	0.0266	1.5e-106	0.13	492.987	0.258023
Sun_29875488	LYZ	rs4761234	3301	C	T	-0.4735	0.0237	3.8e-89	0.1118	415.154	0.473084
Sun_29875488	OAS1	rs4767027	3301	C	T	-0.2701	0.0256	6.2e-26	0.033	112.667	0.346163
Sun_29875488	RNASE6	rs11622942	3301	T	G	0.9971	0.0236	5.8e-391	0.3558	1821.76	0.233384
Sun_29875488	CLIC5	rs35822882	3301	T	G	-0.7339	0.0684	7.4e-27	0.035	119.751	0.033649
Emilsson_30072576	CLIC5	rs76801943	3200	G	A	0.621	0.097	1.7e-10	0.0106	34.4148	0.014
Sun_preprint	GZMA	rs2047745	54300	C	T	0.069936	0.008837	2.5e-15	0.0016	87.8587	0.208704
Suhre_28240269	GZMA	rs2853928	994	C	A	-0.3627	0.051453	3.36e-12	0.0459	47.7554	0.225352
Png_34857772	GZMA	rs143235379	2898	T	C	-0.5466	0.0811	1.55e-11	0.0178	52.5955	0.0308

## Sheet: Table S3
Table S3 - DEGs identified using RRA methods
Index	DEGs	Score	direction
1	CSF1R	0.0013078	up
2	ITGB2	0.00255067	up
3	CD48	0.00267358	up
4	CX3CR1	0.00309222	up
5	IL10RA	0.00379818	up
6	TYROBP	0.0039572	up
7	FN1	0.00589207	up
8	CYBB	0.00599938	up
9	MICB	0.00725634	up
10	CD53	0.00784687	up
11	THBS2	0.00917889	up
12	PYCARD	0.010324	up
13	TGFBI	0.0115687	up
14	ACTN1	0.0125629	up
15	CD52	0.0150916	up
16	RAC2	0.0150916	up
17	C1QA	0.0152253	up
18	CEP152	0.0152253	up
19	MIR4521	0.0152253	up
20	OAS1	0.0152253	up
21	COL1A2	0.0187919	up
22	LYZ	0.0187919	up
23	PLAC8	0.0201423	up
24	CASP1	0.0206129	up
25	VSIG4	0.0230249	up
26	LAPTM5	0.0256171	up
27	GLIPR1	0.0267036	up
28	ARL4C	0.028963	up
29	LST1	0.0297166	up
30	MCAM	0.0297166	up
31	TMPRSS4	0.0304135	up
32	CYP2C8	0.0304135	up
33	MIR297	0.0304135	up
34	FXYD5	0.0304135	up
35	GZMA	0.0338358	up
36	CD44	0.0338358	up
37	CRIP1	0.0355925	up
38	ARPC1B	0.0356213	up
39	CTSS	0.0364537	up
40	PTPRC	0.0384983	up
41	CORO1A	0.0391955	up
42	DOCK2	0.0399005	up
43	TNFAIP8	0.0406134	up
44	MS4A4A	0.0420632	up
45	IGFBP6	0.0437057	up
46	C1QB	0.0455647	up
47	LUNAR1	0.0455647	up
48	VTRNA1-3	0.0455647	up
49	CALHM2	0.0455647	up
50	MS4A6A	0.045828	up
51	FCN1	0.0471552	up
52	EVI2A	0.0473908	up
53	RNASE6	0.0481845	up
54	PDK4	4.13e-05	down
55	C1orf21	0.000242	down
56	LPL	0.000317	down
57	G6PC	0.000504	down
58	CCDC91	0.0021172	down
59	FKBP5	0.00261108	down
60	TNNT2	0.00380327	down
61	KBTBD11	0.00430014	down
62	CYP27B1	0.00583213	down
63	CA2	0.00748461	down
64	THSD7A	0.00906278	down
65	ZNF189	0.00906278	down
66	PRKAR2B	0.0106622	down
67	LRRC2	0.0154402	down
68	ZNF415	0.0227066	down
69	PLCE1	0.0227066	down
70	SNORD3C	0.0227066	down
71	B3GALT2	0.0228205	down
72	DPP6	0.0265831	down
73	CA10	0.0330141	down
74	USP46	0.0336564	down
75	SOWAHC	0.035265	down
76	IGF1	0.035265	down
77	COLGALT2	0.0453306	down
78	CLIC5	0.0453306	down
79	SNORD3D	0.0453306	down
80	ANKS1B	0.0453306	down
81	FBP1	0.0474843	down
82	PCK1	0.0475584	down

## Sheet: Table S4
Table S4 - GO and KEGG enrichment results
ID	Analysis	Description	GeneRatio	BgRatio	pvalue	p.adjust	qvalue	geneID	Count
GO:0043312	Biological proces	neutrophil degranulation	13/70	485/18670	2.57e-08	1.66e-05	1.27e-05	ITGB2/TYROBP/CYBB/CD53/PYCARD/LYZ/PLAC8/GLIPR1/CD44/CTSS/PTPRC/DOCK2/FCN1	13
GO:0002283	Biological proces	neutrophil activation involved in immune response	13/70	488/18670	2.77e-08	1.66e-05	1.27e-05	ITGB2/TYROBP/CYBB/CD53/PYCARD/LYZ/PLAC8/GLIPR1/CD44/CTSS/PTPRC/DOCK2/FCN1	13
GO:0042119	Biological proces	neutrophil activation	13/70	498/18670	3.51e-08	1.66e-05	1.27e-05	ITGB2/TYROBP/CYBB/CD53/PYCARD/LYZ/PLAC8/GLIPR1/CD44/CTSS/PTPRC/DOCK2/FCN1	13
GO:0002446	Biological proces	neutrophil mediated immunity	13/70	499/18670	3.59e-08	1.66e-05	1.27e-05	ITGB2/TYROBP/CYBB/CD53/PYCARD/LYZ/PLAC8/GLIPR1/CD44/CTSS/PTPRC/DOCK2/FCN1	13
GO:0070661	Biological proces	leukocyte proliferation	10/70	298/18670	1.57e-07	5.81e-05	4.46e-05	CSF1R/TYROBP/PYCARD/RAC2/VSIG4/LST1/PTPRC/CORO1A/DOCK2/IGF1	10
GO:0046651	Biological proces	lymphocyte proliferation	9/70	272/18670	7.75e-07	0.00020729	0.000159217	TYROBP/PYCARD/RAC2/VSIG4/LST1/PTPRC/CORO1A/DOCK2/IGF1	9
GO:0032943	Biological proces	mononuclear cell proliferation	9/70	274/18670	8.24e-07	0.00020729	0.000159217	TYROBP/PYCARD/RAC2/VSIG4/LST1/PTPRC/CORO1A/DOCK2/IGF1	9
GO:0050670	Biological proces	regulation of lymphocyte proliferation	8/70	208/18670	1.08e-06	0.00020729	0.000159217	TYROBP/PYCARD/RAC2/VSIG4/LST1/PTPRC/CORO1A/IGF1	8
GO:0032651	Biological proces	regulation of interleukin-1 beta production	6/70	90/18670	1.08e-06	0.00020729	0.000159217	CX3CR1/TYROBP/PYCARD/CASP1/LPL/IGF1	6
GO:0032944	Biological proces	regulation of mononuclear cell proliferation	8/70	209/18670	1.12e-06	0.00020729	0.000159217	TYROBP/PYCARD/RAC2/VSIG4/LST1/PTPRC/CORO1A/IGF1	8
GO:0070663	Biological proces	regulation of leukocyte proliferation	8/70	222/18670	1.77e-06	0.000296167	0.000227483	TYROBP/PYCARD/RAC2/VSIG4/LST1/PTPRC/CORO1A/IGF1	8
GO:0032611	Biological proces	interleukin-1 beta production	6/70	101/18670	2.14e-06	0.000296167	0.000227483	CX3CR1/TYROBP/PYCARD/CASP1/LPL/IGF1	6
GO:0032680	Biological proces	regulation of tumor necrosis factor production	7/70	160/18670	2.27e-06	0.000296167	0.000227483	CX3CR1/TYROBP/CYBB/PYCARD/PTPRC/LPL/IGF1	7
GO:0032652	Biological proces	regulation of interleukin-1 production	6/70	103/18670	2.4e-06	0.000296167	0.000227483	CX3CR1/TYROBP/PYCARD/CASP1/LPL/IGF1	6
GO:0032640	Biological proces	tumor necrosis factor production	7/70	163/18670	2.57e-06	0.000296167	0.000227483	CX3CR1/TYROBP/CYBB/PYCARD/PTPRC/LPL/IGF1	7
GO:1903555	Biological proces	regulation of tumor necrosis factor superfamily cytokine production	7/70	163/18670	2.57e-06	0.000296167	0.000227483	CX3CR1/TYROBP/CYBB/PYCARD/PTPRC/LPL/IGF1	7
GO:0071706	Biological proces	tumor necrosis factor superfamily cytokine production	7/70	168/18670	3.14e-06	0.000340682	0.000261674	CX3CR1/TYROBP/CYBB/PYCARD/PTPRC/LPL/IGF1	7
GO:0007159	Biological proces	leukocyte cell-cell adhesion	9/70	337/18670	4.52e-06	0.000442601	0.000339958	ITGB2/CX3CR1/PYCARD/RAC2/VSIG4/CD44/PTPRC/CORO1A/IGF1	9
GO:0032612	Biological proces	interleukin-1 production	6/70	115/18670	4.56e-06	0.000442601	0.000339958	CX3CR1/TYROBP/PYCARD/CASP1/LPL/IGF1	6
GO:0042098	Biological proces	T cell proliferation	7/70	184/18670	5.72e-06	0.000527984	0.000405539	PYCARD/RAC2/VSIG4/PTPRC/CORO1A/DOCK2/IGF1	7
GO:0098883	Biological proces	synapse pruning	3/70	11/18670	8.15e-06	0.00071652	0.000550352	CX3CR1/C1QA/C1QB	3
GO:0150076	Biological proces	neuroinflammatory response	5/70	75/18670	9.02e-06	0.000757158	0.000581565	ITGB2/TYROBP/C1QA/PTPRC/IGF1	5
GO:0030101	Biological proces	natural killer cell activation	5/70	86/18670	1.76e-05	0.00135655	0.00104196	ITGB2/TYROBP/MICB/PTPRC/CORO1A	5
GO:0032760	Biological proces	positive regulation of tumor necrosis factor production	5/70	86/18670	1.76e-05	0.00135655	0.00104196	TYROBP/CYBB/PYCARD/PTPRC/LPL	5
GO:1903557	Biological proces	positive regulation of tumor necrosis factor superfamily cytokine production	5/70	88/18670	1.97e-05	0.00145647	0.0011187	TYROBP/CYBB/PYCARD/PTPRC/LPL	5
GO:0090197	Biological proces	positive regulation of chemokine secretion	3/70	15/18670	2.22e-05	0.00152032	0.00116774	CSF1R/PYCARD/LPL	3
GO:0150146	Biological proces	cell junction disassembly	3/70	15/18670	2.22e-05	0.00152032	0.00116774	CX3CR1/C1QA/C1QB	3
GO:0042129	Biological proces	regulation of T cell proliferation	6/70	156/18670	2.61e-05	0.00171865	0.00132008	PYCARD/RAC2/VSIG4/PTPRC/CORO1A/IGF1	6
GO:0042116	Biological proces	macrophage activation	5/70	95/18670	2.86e-05	0.00181972	0.00139771	ITGB2/TYROBP/C1QA/VSIG4/PTPRC	5
GO:0001774	Biological proces	microglial cell activation	4/70	48/18670	3.11e-05	0.00185361	0.00142374	ITGB2/TYROBP/C1QA/PTPRC	4
GO:0002269	Biological proces	leukocyte activation involved in inflammatory response	4/70	48/18670	3.11e-05	0.00185361	0.00142374	ITGB2/TYROBP/C1QA/PTPRC	4
GO:0090196	Biological proces	regulation of chemokine secretion	3/70	18/18670	3.96e-05	0.00228203	0.00175281	CSF1R/PYCARD/LPL	3
GO:0032731	Biological proces	positive regulation of interleukin-1 beta production	4/70	52/18670	4.28e-05	0.00239548	0.00183995	TYROBP/PYCARD/CASP1/LPL	4
GO:0002697	Biological proces	regulation of immune effector process	9/70	462/18670	5.49e-05	0.00289923	0.00222687	ITGB2/TYROBP/MICB/PYCARD/RAC2/C1QA/VSIG4/PTPRC/C1QB	9
GO:0090195	Biological proces	chemokine secretion	3/70	20/18670	5.5e-05	0.00289923	0.00222687	CSF1R/PYCARD/LPL	3
GO:0042110	Biological proces	T cell activation	9/70	464/18670	5.68e-05	0.00291086	0.00223581	MICB/PYCARD/RAC2/VSIG4/CD44/PTPRC/CORO1A/DOCK2/IGF1	9
GO:0061900	Biological proces	glial cell activation	4/70	58/18670	6.6e-05	0.00329205	0.00252859	ITGB2/TYROBP/C1QA/PTPRC	4
GO:0006909	Biological proces	phagocytosis	8/70	369/18670	7e-05	0.00334093	0.00256614	ITGB2/TYROBP/PYCARD/ARPC1B/PTPRC/CORO1A/DOCK2/FCN1	8
GO:0032732	Biological proces	positive regulation of interleukin-1 production	4/70	59/18670	7.06e-05	0.00334093	0.00256614	TYROBP/PYCARD/CASP1/LPL	4
GO:0045453	Biological proces	bone resorption	4/70	62/18670	8.58e-05	0.00395894	0.00304083	CSF1R/RAC2/PDK4/CA2	4
GO:0050900	Biological proces	leukocyte migration	9/70	499/18670	9.9e-05	0.00445742	0.0034237	ITGB2/CD48/CX3CR1/FN1/PYCARD/RAC2/COL1A2/CD44/CORO1A	9
GO:0006006	Biological proces	glucose metabolic process	6/70	204/18670	0.000116	0.00509333	0.00391214	OAS1/PDK4/G6PC/IGF1/FBP1/PCK1	6
GO:0001818	Biological proces	negative regulation of cytokine production	7/70	296/18670	0.00012	0.00513866	0.00394695	CX3CR1/TYROBP/FN1/PYCARD/VSIG4/PTPRC/IGF1	7
GO:0022407	Biological proces	regulation of cell-cell adhesion	8/70	402/18670	0.000127	0.00531834	0.00408497	ITGB2/PYCARD/VSIG4/FXYD5/CD44/PTPRC/CORO1A/IGF1	8
GO:0050707	Biological proces	regulation of cytokine secretion	6/70	210/18670	0.000136	0.00557009	0.00427833	CSF1R/FN1/PYCARD/CASP1/FCN1/LPL	6
GO:1903037	Biological proces	regulation of leukocyte cell-cell adhesion	7/70	304/18670	0.000141	0.0056649	0.00435115	ITGB2/PYCARD/VSIG4/CD44/PTPRC/CORO1A/IGF1	7
GO:1903039	Biological proces	positive regulation of leukocyte cell-cell adhesion	6/70	218/18670	0.000166	0.00653691	0.00502094	ITGB2/PYCARD/CD44/PTPRC/CORO1A/IGF1	6
GO:0050715	Biological proces	positive regulation of cytokine secretion	5/70	139/18670	0.000175	0.00671743	0.00515959	CSF1R/PYCARD/CASP1/FCN1/LPL	5
GO:0001894	Biological proces	tissue homeostasis	6/70	229/18670	0.000217	0.00818476	0.00628663	CSF1R/RAC2/LYZ/CORO1A/PDK4/CA2	6
GO:0051222	Biological proces	positive regulation of protein transport	8/70	440/18670	0.000235	0.00866538	0.00665579	CSF1R/ITGB2/PYCARD/RAC2/CASP1/FCN1/LPL/IGF1	8
GO:0008360	Biological proces	regulation of cell shape	5/70	150/18670	0.000249	0.00901142	0.00692159	CSF1R/ITGB2/FN1/LST1/CORO1A	5
GO:0050718	Biological proces	positive regulation of interleukin-1 beta secretion	3/70	33/18670	0.000254	0.00901875	0.00692721	PYCARD/CASP1/LPL	3
GO:0071496	Biological proces	cellular response to external stimulus	7/70	339/18670	0.000275	0.00921711	0.00707958	CYBB/CASP1/PTPRC/PDK4/LPL/CYP27B1/PCK1	7
GO:0042533	Biological proces	tumor necrosis factor biosynthetic process	3/70	34/18670	0.000278	0.00921711	0.00707958	CX3CR1/TYROBP/CYBB	3
GO:0042534	Biological proces	regulation of tumor necrosis factor biosynthetic process	3/70	34/18670	0.000278	0.00921711	0.00707958	CX3CR1/TYROBP/CYBB	3
GO:0050663	Biological proces	cytokine secretion	6/70	240/18670	0.00028	0.00921711	0.00707958	CSF1R/FN1/PYCARD/CASP1/FCN1/LPL	6
GO:1904951	Biological proces	positive regulation of establishment of protein localization	8/70	456/18670	0.000299	0.00966851	0.00742629	CSF1R/ITGB2/PYCARD/RAC2/CASP1/FCN1/LPL/IGF1	8
GO:0019318	Biological proces	hexose metabolic process	6/70	244/18670	0.000305	0.00972275	0.00746795	OAS1/PDK4/G6PC/IGF1/FBP1/PCK1	6
GO:0042554	Biological proces	superoxide anion generation	3/70	36/18670	0.00033	0.0103187	0.00792569	ITGB2/TYROBP/CYBB	3
GO:0001819	Biological proces	positive regulation of cytokine production	8/70	464/18670	0.000335	0.0103198	0.00792656	CSF1R/TYROBP/CYBB/PYCARD/CASP1/PTPRC/FCN1/LPL	8
GO:0045730	Biological proces	respiratory burst	3/70	37/18670	0.000358	0.0108119	0.0083045	CYBB/CD52/RAC2	3
GO:0046849	Biological proces	bone remodeling	4/70	90/18670	0.000363	0.0108119	0.0083045	CSF1R/RAC2/PDK4/CA2	4
GO:0006959	Biological proces	humoral immune response	7/70	356/18670	0.000369	0.010824	0.00831383	C1QA/LYZ/VSIG4/PTPRC/C1QB/FCN1/RNASE6	7
GO:0022409	Biological proces	positive regulation of cell-cell adhesion	6/70	255/18670	0.000386	0.0110071	0.00845442	ITGB2/PYCARD/CD44/PTPRC/CORO1A/IGF1	6
GO:0050716	Biological proces	positive regulation of interleukin-1 secretion	3/70	38/18670	0.000388	0.0110071	0.00845442	PYCARD/CASP1/LPL	3
GO:0001906	Biological proces	cell killing	5/70	168/18670	0.00042	0.0117034	0.00898925	TYROBP/MICB/LYZ/PTPRC/CORO1A	5
GO:0042102	Biological proces	positive regulation of T cell proliferation	4/70	95/18670	0.000446	0.0117034	0.00898925	PYCARD/PTPRC/CORO1A/IGF1	4
GO:0051249	Biological proces	regulation of lymphocyte activation	8/70	485/18670	0.00045	0.0117034	0.00898925	TYROBP/PYCARD/RAC2/VSIG4/LST1/PTPRC/CORO1A/IGF1	8
GO:0009268	Biological proces	response to pH	3/70	40/18670	0.000451	0.0117034	0.00898925	CTSS/CA2/PCK1	3
GO:0019835	Biological proces	cytolysis	3/70	40/18670	0.000451	0.0117034	0.00898925	MICB/LYZ/GZMA	3
GO:0045124	Biological proces	regulation of bone resorption	3/70	40/18670	0.000451	0.0117034	0.00898925	CSF1R/PDK4/CA2	3
GO:0048871	Biological proces	multicellular organismal homeostasis	8/70	486/18670	0.000456	0.0117034	0.00898925	CSF1R/RAC2/LYZ/PLAC8/CORO1A/PDK4/CA2/PRKAR2B	8
GO:0031668	Biological proces	cellular response to extracellular stimulus	6/70	268/18670	0.000503	0.0125417	0.00963318	CYBB/PTPRC/PDK4/LPL/CYP27B1/PCK1	6
GO:0050714	Biological proces	positive regulation of protein secretion	6/70	268/18670	0.000503	0.0125417	0.00963318	CSF1R/PYCARD/CASP1/FCN1/LPL/IGF1	6
GO:0046460	Biological proces	neutral lipid biosynthetic process	3/70	43/18670	0.000559	0.0135882	0.010437	LPL/PLCE1/PCK1	3
GO:0046463	Biological proces	acylglycerol biosynthetic process	3/70	43/18670	0.000559	0.0135882	0.010437	LPL/PLCE1/PCK1	3
GO:0044351	Biological proces	macropinocytosis	2/70	10/18670	0.000612	0.0146621	0.0112618	PYCARD/DOCK2	2
GO:0072593	Biological proces	reactive oxygen species metabolic process	6/70	284/18670	0.000682	0.0159506	0.0122515	ITGB2/CX3CR1/TYROBP/CYBB/RAC2/PDK4	6
GO:0050706	Biological proces	regulation of interleukin-1 beta secretion	3/70	46/18670	0.000683	0.0159506	0.0122515	PYCARD/CASP1/LPL	3
GO:0001909	Biological proces	leukocyte mediated cytotoxicity	4/70	107/18670	0.000699	0.0161332	0.0123918	TYROBP/MICB/PTPRC/CORO1A	4
GO:0005996	Biological proces	monosaccharide metabolic process	6/70	287/18670	0.00072	0.0164084	0.0126032	OAS1/PDK4/G6PC/IGF1/FBP1/PCK1	6
GO:0002793	Biological proces	positive regulation of peptide secretion	6/70	288/18670	0.000733	0.0165048	0.0126772	CSF1R/PYCARD/CASP1/FCN1/LPL/IGF1	6
GO:0045060	Biological proces	negative thymic T cell selection	2/70	11/18670	0.000746	0.0165846	0.0127385	PTPRC/DOCK2	2
GO:0045785	Biological proces	positive regulation of cell adhesion	7/70	403/18670	0.000771	0.0166056	0.0127546	ITGB2/FN1/PYCARD/CD44/PTPRC/CORO1A/IGF1	7
GO:1903532	Biological proces	positive regulation of secretion by cell	7/70	403/18670	0.000771	0.0166056	0.0127546	CSF1R/ITGB2/PYCARD/CASP1/FCN1/LPL/IGF1	7
GO:0046850	Biological proces	regulation of bone remodeling	3/70	48/18670	0.000774	0.0166056	0.0127546	CSF1R/PDK4/CA2	3
GO:0042035	Biological proces	regulation of cytokine biosynthetic process	4/70	114/18670	0.000886	0.0185149	0.0142211	CX3CR1/TYROBP/CYBB/PTPRC	4
GO:0043383	Biological proces	negative T cell selection	2/70	12/18670	0.000893	0.0185149	0.0142211	PTPRC/DOCK2	2
GO:0070486	Biological proces	leukocyte aggregation	2/70	12/18670	0.000893	0.0185149	0.0142211	RAC2/CD44	2
GO:0002703	Biological proces	regulation of leukocyte mediated immunity	5/70	205/18670	0.00103	0.0206671	0.0158742	ITGB2/TYROBP/MICB/RAC2/PTPRC	5
GO:0050702	Biological proces	interleukin-1 beta secretion	3/70	53/18670	0.00103	0.0206671	0.0158742	PYCARD/CASP1/LPL	3
GO:0050704	Biological proces	regulation of interleukin-1 secretion	3/70	53/18670	0.00103	0.0206671	0.0158742	PYCARD/CASP1/LPL	3
GO:0045059	Biological proces	positive thymic T cell selection	2/70	13/18670	0.00105	0.0206671	0.0158742	PTPRC/DOCK2	2
GO:1900272	Biological proces	negative regulation of long-term synaptic potentiation	2/70	13/18670	0.00105	0.0206671	0.0158742	CX3CR1/TYROBP	2
GO:0051047	Biological proces	positive regulation of secretion	7/70	428/18670	0.0011	0.0211597	0.0162526	CSF1R/ITGB2/PYCARD/CASP1/FCN1/LPL/IGF1	7
GO:0016051	Biological proces	carbohydrate biosynthetic process	5/70	208/18670	0.0011	0.0211597	0.0162526	G6PC/B3GALT2/IGF1/FBP1/PCK1	5
GO:0071229	Biological proces	cellular response to acid chemical	5/70	209/18670	0.00112	0.0213931	0.0164319	CYBB/COL1A2/PDK4/LPL/PCK1	5
GO:0050863	Biological proces	regulation of T cell activation	6/70	314/18670	0.00115	0.021592	0.0165846	PYCARD/RAC2/VSIG4/PTPRC/CORO1A/IGF1	6
GO:0042089	Biological proces	cytokine biosynthetic process	4/70	123/18670	0.00118	0.0219272	0.0168421	CX3CR1/TYROBP/CYBB/PTPRC	4
GO:0070371	Biological proces	ERK1 and ERK2 cascade	6/70	317/18670	0.0012	0.0219515	0.0168608	CSF1R/FN1/PYCARD/CD44/PTPRC/IGF1	6
GO:0042107	Biological proces	cytokine metabolic process	4/70	124/18670	0.00121	0.0219515	0.0168608	CX3CR1/TYROBP/CYBB/PTPRC	4
GO:0001912	Biological proces	positive regulation of leukocyte mediated cytotoxicity	3/70	56/18670	0.00121	0.0219515	0.0168608	TYROBP/MICB/PTPRC	3
GO:0046629	Biological proces	gamma-delta T cell activation	2/70	14/18670	0.00122	0.0219515	0.0168608	MICB/PTPRC	2
GO:0002886	Biological proces	regulation of myeloid leukocyte mediated immunity	3/70	57/18670	0.00128	0.0226769	0.0174179	ITGB2/TYROBP/RAC2	3
GO:0032722	Biological proces	positive regulation of chemokine production	3/70	58/18670	0.00134	0.0236228	0.0181445	CSF1R/PYCARD/LPL	3
GO:0002699	Biological proces	positive regulation of immune effector process	5/70	219/18670	0.00138	0.0240817	0.0184969	ITGB2/TYROBP/MICB/RAC2/PTPRC	5
GO:0006639	Biological proces	acylglycerol metabolic process	4/70	129/18670	0.0014	0.0240976	0.0185091	LPL/G6PC/PLCE1/PCK1	4
GO:2000484	Biological proces	positive regulation of interleukin-8 secretion	2/70	15/18670	0.00141	0.0240976	0.0185091	PYCARD/FCN1	2
GO:0006638	Biological proces	neutral lipid metabolic process	4/70	130/18670	0.00144	0.024211	0.0185962	LPL/G6PC/PLCE1/PCK1	4
GO:0050671	Biological proces	positive regulation of lymphocyte proliferation	4/70	130/18670	0.00144	0.024211	0.0185962	PYCARD/PTPRC/CORO1A/IGF1	4
GO:0032496	Biological proces	response to lipopolysaccharide	6/70	330/18670	0.00148	0.0244589	0.0187867	CX3CR1/IL10RA/PYCARD/CASP1/CYP27B1/PCK1	6
GO:0032946	Biological proces	positive regulation of mononuclear cell proliferation	4/70	131/18670	0.00148	0.0244589	0.0187867	PYCARD/PTPRC/CORO1A/IGF1	4
GO:0034113	Biological proces	heterotypic cell-cell adhesion	3/70	61/18670	0.00155	0.0251753	0.0193369	ITGB2/CD44/PTPRC	3
GO:0050701	Biological proces	interleukin-1 secretion	3/70	61/18670	0.00155	0.0251753	0.0193369	PYCARD/CASP1/LPL	3
GO:0043031	Biological proces	negative regulation of macrophage activation	2/70	16/18670	0.00161	0.0256644	0.0197126	VSIG4/PTPRC	2
GO:0002920	Biological proces	regulation of humoral immune response	4/70	134/18670	0.00161	0.0256644	0.0197126	C1QA/VSIG4/PTPRC/C1QB	4
GO:0002705	Biological proces	positive regulation of leukocyte mediated immunity	4/70	136/18670	0.0017	0.0268656	0.0206352	ITGB2/TYROBP/MICB/PTPRC	4
GO:0046425	Biological proces	regulation of receptor signaling pathway via JAK-STAT	4/70	137/18670	0.00175	0.0273623	0.0210167	CSF1R/IL10RA/PTPRC/IGF1	4
GO:0001101	Biological proces	response to acid chemical	6/70	343/18670	0.0018	0.0276371	0.0212278	CYBB/MICB/COL1A2/PDK4/LPL/PCK1	6
GO:0002237	Biological proces	response to molecule of bacterial origin	6/70	343/18670	0.0018	0.0276371	0.0212278	CX3CR1/IL10RA/PYCARD/CASP1/CYP27B1/PCK1	6
GO:0070665	Biological proces	positive regulation of leukocyte proliferation	4/70	139/18670	0.00184	0.0281365	0.0216114	PYCARD/PTPRC/CORO1A/IGF1	4
GO:0050708	Biological proces	regulation of protein secretion	7/70	472/18670	0.00192	0.0290106	0.0222827	CSF1R/FN1/PYCARD/CASP1/FCN1/LPL/IGF1	7
GO:0031669	Biological proces	cellular response to nutrient levels	5/70	237/18670	0.00196	0.0293523	0.0225452	CYBB/PDK4/LPL/CYP27B1/PCK1	5
GO:0051607	Biological proces	defense response to virus	5/70	238/18670	0.00199	0.0294126	0.0225916	MICB/PYCARD/OAS1/PTPRC/RNASE6	5
GO:0031348	Biological proces	negative regulation of defense response	5/70	239/18670	0.00203	0.0294126	0.0225916	MICB/PYCARD/VSIG4/PTPRC/IGF1	5
GO:0042108	Biological proces	positive regulation of cytokine biosynthetic process	3/70	67/18670	0.00204	0.0294126	0.0225916	TYROBP/CYBB/PTPRC	3
GO:0009312	Biological proces	oligosaccharide biosynthetic process	2/70	18/18670	0.00204	0.0294126	0.0225916	B3GALT2/FBP1	2
GO:0150079	Biological proces	negative regulation of neuroinflammatory response	2/70	18/18670	0.00204	0.0294126	0.0225916	PTPRC/IGF1	2
GO:0031589	Biological proces	cell-substrate adhesion	6/70	354/18670	0.00211	0.0301289	0.0231417	ITGB2/FN1/ACTN1/RAC2/CD44/CORO1A	6
GO:0031343	Biological proces	positive regulation of cell killing	3/70	68/18670	0.00212	0.0301722	0.0231749	TYROBP/MICB/PTPRC	3
GO:1904892	Biological proces	regulation of receptor signaling pathway via STAT	4/70	146/18670	0.00221	0.0309828	0.0237976	CSF1R/IL10RA/PTPRC/IGF1	4
GO:0050766	Biological proces	positive regulation of phagocytosis	3/70	69/18670	0.00222	0.0309828	0.0237976	PYCARD/PTPRC/DOCK2	3
GO:0032930	Biological proces	positive regulation of superoxide anion generation	2/70	19/18670	0.00227	0.0315606	0.0242414	ITGB2/TYROBP	2
GO:0010038	Biological proces	response to metal ion	6/70	362/18670	0.00235	0.0324315	0.0249104	CYBB/C1QA/CRIP1/TNNT2/CA2/FBP1	6
GO:0006090	Biological proces	pyruvate metabolic process	4/70	150/18670	0.00243	0.0332694	0.0255539	PDK4/IGF1/FBP1/PCK1	4
GO:0042535	Biological proces	positive regulation of tumor necrosis factor biosynthetic process	2/70	20/18670	0.00252	0.0338259	0.0259814	TYROBP/CYBB	2
GO:0030198	Biological proces	extracellular matrix organization	6/70	368/18670	0.00255	0.0338259	0.0259814	ITGB2/FN1/TGFBI/COL1A2/CD44/CTSS	6
GO:0043062	Biological proces	extracellular structure organization	6/70	369/18670	0.00259	0.0338259	0.0259814	ITGB2/FN1/TGFBI/COL1A2/CD44/CTSS	6
GO:0006801	Biological proces	superoxide metabolic process	3/70	73/18670	0.0026	0.0338259	0.0259814	ITGB2/TYROBP/CYBB	3
GO:0032945	Biological proces	negative regulation of mononuclear cell proliferation	3/70	73/18670	0.0026	0.0338259	0.0259814	TYROBP/VSIG4/LST1	3
GO:0043627	Biological proces	response to estrogen	3/70	73/18670	0.0026	0.0338259	0.0259814	ARPC1B/CYP27B1/CA2	3
GO:0050672	Biological proces	negative regulation of lymphocyte proliferation	3/70	73/18670	0.0026	0.0338259	0.0259814	TYROBP/VSIG4/LST1	3
GO:0002791	Biological proces	regulation of peptide secretion	7/70	500/18670	0.00265	0.0342007	0.0262692	CSF1R/FN1/PYCARD/CASP1/FCN1/LPL/IGF1	7
GO:0031670	Biological proces	cellular response to nutrient	3/70	74/18670	0.0027	0.0344338	0.0264482	CYBB/LPL/CYP27B1	3
GO:0032677	Biological proces	regulation of interleukin-8 production	3/70	74/18670	0.0027	0.0344338	0.0264482	PYCARD/PTPRC/FCN1	3
GO:0050730	Biological proces	regulation of peptidyl-tyrosine phosphorylation	5/70	256/18670	0.00273	0.0345391	0.0265292	CSF1R/ITGB2/CD44/PTPRC/IGF1	5
GO:0006907	Biological proces	pinocytosis	2/70	21/18670	0.00278	0.0346622	0.0266237	PYCARD/DOCK2	2
GO:0045061	Biological proces	thymic T cell selection	2/70	21/18670	0.00278	0.0346622	0.0266237	PTPRC/DOCK2	2
GO:0046173	Biological proces	polyol biosynthetic process	3/70	75/18670	0.00281	0.0348126	0.0267392	CYP27B1/PLCE1/PCK1	3
GO:0002696	Biological proces	positive regulation of leukocyte activation	6/70	380/18670	0.00299	0.0365544	0.0280771	ITGB2/TYROBP/PYCARD/PTPRC/CORO1A/IGF1	6
GO:0007259	Biological proces	receptor signaling pathway via JAK-STAT	4/70	159/18670	0.003	0.0365544	0.0280771	CSF1R/IL10RA/PTPRC/IGF1	4
GO:0032069	Biological proces	regulation of nuclease activity	2/70	22/18670	0.00305	0.0365544	0.0280771	OAS1/GZMA	2
GO:0032928	Biological proces	regulation of superoxide anion generation	2/70	22/18670	0.00305	0.0365544	0.0280771	ITGB2/TYROBP	2
GO:0071404	Biological proces	cellular response to low-density lipoprotein particle stimulus	2/70	22/18670	0.00305	0.0365544	0.0280771	ITGB2/LPL	2
GO:0001910	Biological proces	regulation of leukocyte mediated cytotoxicity	3/70	78/18670	0.00314	0.0371626	0.0285442	TYROBP/MICB/PTPRC	3
GO:0070664	Biological proces	negative regulation of leukocyte proliferation	3/70	78/18670	0.00314	0.0371626	0.0285442	TYROBP/VSIG4/LST1	3
GO:1901653	Biological proces	cellular response to peptide	6/70	385/18670	0.00319	0.0375512	0.0288427	PDK4/LPL/CA2/PRKAR2B/IGF1/PCK1	6
GO:0010447	Biological proces	response to acidic pH	2/70	23/18670	0.00333	0.0386831	0.0297121	CTSS/PCK1	2
GO:0032703	Biological proces	negative regulation of interleukin-2 production	2/70	23/18670	0.00333	0.0386831	0.0297121	VSIG4/PTPRC	2
GO:0050867	Biological proces	positive regulation of cell activation	6/70	394/18670	0.00358	0.040567	0.0311591	ITGB2/TYROBP/PYCARD/PTPRC/CORO1A/IGF1	6
GO:0006094	Biological proces	gluconeogenesis	3/70	82/18670	0.00362	0.040567	0.0311591	G6PC/FBP1/PCK1	3
GO:0032637	Biological proces	interleukin-8 production	3/70	82/18670	0.00362	0.040567	0.0311591	PYCARD/PTPRC/FCN1	3
GO:0032642	Biological proces	regulation of chemokine production	3/70	82/18670	0.00362	0.040567	0.0311591	CSF1R/PYCARD/LPL	3
GO:0031579	Biological proces	membrane raft organization	2/70	24/18670	0.00363	0.040567	0.0311591	PTPRC/DOCK2	2
GO:0042104	Biological proces	positive regulation of activated T cell proliferation	2/70	24/18670	0.00363	0.040567	0.0311591	PYCARD/IGF1	2
GO:0097696	Biological proces	receptor signaling pathway via STAT	4/70	169/18670	0.00373	0.0415293	0.0318983	CSF1R/IL10RA/PTPRC/IGF1	4
GO:0045672	Biological proces	positive regulation of osteoclast differentiation	2/70	25/18670	0.00393	0.0432026	0.0331835	TYROBP/CA2	2
GO:2000482	Biological proces	regulation of interleukin-8 secretion	2/70	25/18670	0.00393	0.0432026	0.0331835	PYCARD/FCN1	2
GO:0019319	Biological proces	hexose biosynthetic process	3/70	85/18670	0.004	0.0437137	0.0335761	G6PC/FBP1/PCK1	3
GO:0044262	Biological proces	cellular carbohydrate metabolic process	5/70	282/18670	0.00413	0.0445676	0.034232	PDK4/G6PC/IGF1/FBP1/PCK1	5
GO:0034637	Biological proces	cellular carbohydrate biosynthetic process	3/70	86/18670	0.00414	0.0445676	0.034232	IGF1/FBP1/PCK1	3
GO:0002695	Biological proces	negative regulation of leukocyte activation	4/70	175/18670	0.00423	0.0445676	0.034232	TYROBP/VSIG4/LST1/PTPRC	4
GO:0006956	Biological proces	complement activation	4/70	175/18670	0.00423	0.0445676	0.034232	C1QA/VSIG4/C1QB/FCN1	4
GO:0050808	Biological proces	synapse organization	6/70	408/18670	0.00424	0.0445676	0.034232	CX3CR1/IL10RA/THBS2/ACTN1/C1QA/C1QB	6
GO:0043567	Biological proces	regulation of insulin-like growth factor receptor signaling pathway	2/70	26/18670	0.00425	0.0445676	0.034232	IGFBP6/IGF1	2
GO:0071377	Biological proces	cellular response to glucagon stimulus	2/70	26/18670	0.00425	0.0445676	0.034232	PRKAR2B/PCK1	2
GO:0034103	Biological proces	regulation of tissue remodeling	3/70	88/18670	0.00441	0.0457444	0.0351358	CSF1R/PDK4/CA2	3
GO:0050829	Biological proces	defense response to Gram-negative bacterium	3/70	88/18670	0.00441	0.0457444	0.0351358	PYCARD/LYZ/RNASE6	3
GO:0032602	Biological proces	chemokine production	3/70	89/18670	0.00455	0.0461975	0.0354839	CSF1R/PYCARD/LPL	3
GO:0046427	Biological proces	positive regulation of receptor signaling pathway via JAK-STAT	3/70	89/18670	0.00455	0.0461975	0.0354839	CSF1R/IL10RA/IGF1	3
GO:0006929	Biological proces	substrate-dependent cell migration	2/70	27/18670	0.00458	0.0461975	0.0354839	FN1/PTPRC	2
GO:0060143	Biological proces	positive regulation of syncytium formation by plasma membrane fusion	2/70	27/18670	0.00458	0.0461975	0.0354839	TYROBP/CD53	2
GO:0048771	Biological proces	tissue remodeling	4/70	179/18670	0.00458	0.0461975	0.0354839	CSF1R/RAC2/PDK4/CA2	4
GO:0046364	Biological proces	monosaccharide biosynthetic process	3/70	91/18670	0.00484	0.048601	0.0373299	G6PC/FBP1/PCK1	3
GO:0001773	Biological proces	myeloid dendritic cell activation	2/70	28/18670	0.00492	0.0488123	0.0374923	PYCARD/DOCK2	2
GO:1990776	Biological proces	response to angiotensin	2/70	28/18670	0.00492	0.0488123	0.0374923	CYBB/CA2	2
GO:1904894	Biological proces	positive regulation of receptor signaling pathway via STAT	3/70	92/18670	0.00499	0.0493019	0.0378683	CSF1R/IL10RA/IGF1	3
GO:0051668	Biological proces	localization within membrane	3/70	93/18670	0.00515	0.0505396	0.038819	ITGB2/PTPRC/DOCK2	3
GO:0060142	Biological proces	regulation of syncytium formation by plasma membrane fusion	2/70	29/18670	0.00527	0.0512005	0.0393266	TYROBP/CD53	2
GO:0072606	Biological proces	interleukin-8 secretion	2/70	29/18670	0.00527	0.0512005	0.0393266	PYCARD/FCN1	2
GO:1901216	Biological proces	positive regulation of neuron death	3/70	94/18670	0.0053	0.0512492	0.039364	ITGB2/TYROBP/C1QA	3
GO:0070372	Biological proces	regulation of ERK1 and ERK2 cascade	5/70	300/18670	0.00535	0.0514583	0.0395246	CSF1R/FN1/PYCARD/CD44/PTPRC	5
GO:0032755	Biological proces	positive regulation of interleukin-6 production	3/70	96/18670	0.00562	0.0537745	0.0413037	TYROBP/PYCARD/LPL	3
GO:0030316	Biological proces	osteoclast differentiation	3/70	97/18670	0.00579	0.0550581	0.0422896	CSF1R/TYROBP/CA2	3
GO:0043434	Biological proces	response to peptide hormone	6/70	436/18670	0.00583	0.0551888	0.04239	CYBB/PDK4/LPL/CA2/PRKAR2B/PCK1	6
GO:0050731	Biological proces	positive regulation of peptidyl-tyrosine phosphorylation	4/70	192/18670	0.00586	0.0551888	0.04239	CSF1R/CD44/PTPRC/IGF1	4
GO:0031341	Biological proces	regulation of cell killing	3/70	98/18670	0.00595	0.0555016	0.0426302	TYROBP/MICB/PTPRC	3
GO:0050764	Biological proces	regulation of phagocytosis	3/70	98/18670	0.00595	0.0555016	0.0426302	PYCARD/PTPRC/DOCK2	3
GO:0060249	Biological proces	anatomical structure homeostasis	6/70	439/18670	0.00603	0.055905	0.0429401	CSF1R/RAC2/LYZ/CORO1A/PDK4/CA2	6
GO:0030838	Biological proces	positive regulation of actin filament polymerization	3/70	99/18670	0.00612	0.0565132	0.0434072	PYCARD/ARPC1B/CORO1A	3
GO:2000377	Biological proces	regulation of reactive oxygen species metabolic process	4/70	195/18670	0.00619	0.0568098	0.0436351	ITGB2/CX3CR1/TYROBP/RAC2	4
GO:1901214	Biological proces	regulation of neuron death	5/70	313/18670	0.00638	0.0575554	0.0442077	ITGB2/CX3CR1/TYROBP/C1QA/CORO1A	5
GO:0032228	Biological proces	regulation of synaptic transmission, GABAergic	2/70	32/18670	0.00639	0.0575554	0.0442077	CA2/USP46	2
GO:0055094	Biological proces	response to lipoprotein particle	2/70	32/18670	0.00639	0.0575554	0.0442077	ITGB2/LPL	2
GO:2000778	Biological proces	positive regulation of interleukin-6 secretion	2/70	32/18670	0.00639	0.0575554	0.0442077	PYCARD/LPL	2
GO:0034341	Biological proces	response to interferon-gamma	4/70	199/18670	0.00664	0.0592042	0.0454742	OAS1/CASP1/CD44/CYP27B1	4
GO:0050866	Biological proces	negative regulation of cell activation	4/70	199/18670	0.00664	0.0592042	0.0454742	TYROBP/VSIG4/LST1/PTPRC	4
GO:0002888	Biological proces	positive regulation of myeloid leukocyte mediated immunity	2/70	33/18670	0.00679	0.0596658	0.0458287	ITGB2/TYROBP	2
GO:0032691	Biological proces	negative regulation of interleukin-1 beta production	2/70	33/18670	0.00679	0.0596658	0.0458287	CX3CR1/IGF1	2
GO:0046633	Biological proces	alpha-beta T cell proliferation	2/70	33/18670	0.00679	0.0596658	0.0458287	PTPRC/DOCK2	2
GO:0007204	Biological proces	positive regulation of cytosolic calcium ion concentration	5/70	319/18670	0.0069	0.0604031	0.046395	CX3CR1/CD52/PTPRC/CORO1A/PLCE1	5
GO:0050870	Biological proces	positive regulation of T cell activation	4/70	202/18670	0.00699	0.060795	0.046696	PYCARD/PTPRC/CORO1A/IGF1	4
GO:0008630	Biological proces	intrinsic apoptotic signaling pathway in response to DNA damage	3/70	104/18670	0.00701	0.060795	0.046696	PYCARD/CD44/CRIP1	3
GO:0071375	Biological proces	cellular response to peptide hormone stimulus	5/70	321/18670	0.00708	0.0611081	0.0469366	PDK4/LPL/CA2/PRKAR2B/PCK1	5
GO:0043368	Biological proces	positive T cell selection	2/70	34/18670	0.00719	0.0612665	0.0470582	PTPRC/DOCK2	2
GO:0071402	Biological proces	cellular response to lipoprotein particle stimulus	2/70	34/18670	0.00719	0.0612665	0.0470582	ITGB2/LPL	2
GO:0006641	Biological proces	triglyceride metabolic process	3/70	105/18670	0.0072	0.0612665	0.0470582	LPL/G6PC/PCK1	3
GO:0009615	Biological proces	response to virus	5/70	323/18670	0.00727	0.0615379	0.0472667	MICB/PYCARD/OAS1/PTPRC/RNASE6	5
GO:0051354	Biological proces	negative regulation of oxidoreductase activity	2/70	35/18670	0.00761	0.0641637	0.0492835	GZMA/CYP27B1	2
GO:0033762	Biological proces	response to glucagon	2/70	36/18670	0.00804	0.0671612	0.0515859	PRKAR2B/PCK1	2
GO:0090322	Biological proces	regulation of superoxide metabolic process	2/70	36/18670	0.00804	0.0671612	0.0515859	ITGB2/TYROBP	2
GO:0051251	Biological proces	positive regulation of lymphocyte activation	5/70	334/18670	0.00833	0.0692611	0.0531988	TYROBP/PYCARD/PTPRC/CORO1A/IGF1	5
GO:0055074	Biological proces	calcium ion homeostasis	6/70	471/18670	0.00839	0.0692611	0.0531988	CX3CR1/CD52/PTPRC/CORO1A/CYP27B1/PLCE1	6
GO:0046006	Biological proces	regulation of activated T cell proliferation	2/70	37/18670	0.00848	0.0692611	0.0531988	PYCARD/IGF1	2
GO:0050691	Biological proces	regulation of defense response to virus by host	2/70	37/18670	0.00848	0.0692611	0.0531988	MICB/PYCARD	2
GO:0051193	Biological proces	regulation of cofactor metabolic process	2/70	37/18670	0.00848	0.0692611	0.0531988	RAC2/PDK4	2
GO:0010906	Biological proces	regulation of glucose metabolic process	3/70	112/18670	0.0086	0.0698973	0.0536875	PDK4/IGF1/FBP1	3
GO:0043281	Biological proces	regulation of cysteine-type endopeptidase activity involved in apoptotic process	4/70	215/18670	0.00867	0.0698979	0.0536879	PYCARD/CASP1/CD44/TNFAIP8	4
GO:0070374	Biological proces	positive regulation of ERK1 and ERK2 cascade	4/70	215/18670	0.00867	0.0698979	0.0536879	CSF1R/PYCARD/CD44/PTPRC	4
GO:0043200	Biological proces	response to amino acid	3/70	113/18670	0.00881	0.0706793	0.0542881	CYBB/COL1A2/PCK1	3
GO:0048009	Biological proces	insulin-like growth factor receptor signaling pathway	2/70	38/18670	0.00893	0.0713544	0.0548067	IGFBP6/IGF1	2
GO:0030282	Biological proces	bone mineralization	3/70	114/18670	0.00902	0.0717732	0.0551283	COL1A2/CYP27B1/IGF1	3
GO:0019722	Biological proces	calcium-mediated signaling	4/70	218/18670	0.00909	0.0720377	0.0553315	CX3CR1/PTPRC/PLCE1/IGF1	4
GO:0030449	Biological proces	regulation of complement activation	3/70	115/18670	0.00924	0.0725622	0.0557343	C1QA/VSIG4/C1QB	3
GO:1900542	Biological proces	regulation of purine nucleotide metabolic process	3/70	115/18670	0.00924	0.0725622	0.0557343	PDK4/IGF1/FBP1	3
GO:0032692	Biological proces	negative regulation of interleukin-1 production	2/70	39/18670	0.00939	0.0731311	0.0561713	CX3CR1/IGF1	2
GO:2000648	Biological proces	positive regulation of stem cell proliferation	2/70	39/18670	0.00939	0.0731311	0.0561713	CX3CR1/PTPRC	2
GO:0034765	Biological proces	regulation of ion transmembrane transport	6/70	483/18670	0.00944	0.0731816	0.0562101	CYBB/FXYD5/CTSS/CORO1A/DPP6/CLIC5	6
GO:0022604	Biological proces	regulation of cell morphogenesis	6/70	484/18670	0.00953	0.073576	0.056513	CSF1R/ITGB2/FN1/LST1/CD44/CORO1A	6
GO:0006140	Biological proces	regulation of nucleotide metabolic process	3/70	117/18670	0.00968	0.0744602	0.0571922	PDK4/IGF1/FBP1	3
GO:0070997	Biological proces	neuron death	5/70	348/18670	0.00984	0.0752083	0.0577668	ITGB2/CX3CR1/TYROBP/C1QA/CORO1A	5
GO:0042036	Biological proces	negative regulation of cytokine biosynthetic process	2/70	40/18670	0.00986	0.0752083	0.0577668	TYROBP/PTPRC	2
GO:0007160	Biological proces	cell-matrix adhesion	4/70	225/18670	0.0101	0.0769371	0.0590946	ITGB2/FN1/ACTN1/CD44	4
GO:0002449	Biological proces	lymphocyte mediated immunity	5/70	352/18670	0.0103	0.077179	0.0592805	MICB/C1QA/PTPRC/CORO1A/C1QB	5
GO:0019432	Biological proces	triglyceride biosynthetic process	2/70	41/18670	0.0103	0.077179	0.0592805	LPL/PCK1	2
GO:0050798	Biological proces	activated T cell proliferation	2/70	41/18670	0.0103	0.077179	0.0592805	PYCARD/IGF1	2
GO:0150077	Biological proces	regulation of neuroinflammatory response	2/70	41/18670	0.0103	0.077179	0.0592805	PTPRC/IGF1	2
GO:0002698	Biological proces	negative regulation of immune effector process	3/70	120/18670	0.0104	0.077179	0.0592805	MICB/VSIG4/PTPRC	3
GO:0016999	Biological proces	antibiotic metabolic process	3/70	122/18670	0.0108	0.0800619	0.0614948	CYBB/RAC2/PCK1	3
GO:1903409	Biological proces	reactive oxygen species biosynthetic process	3/70	122/18670	0.0108	0.0800619	0.0614948	ITGB2/CX3CR1/CYBB	3
GO:0051480	Biological proces	regulation of cytosolic calcium ion concentration	5/70	357/18670	0.0109	0.0802296	0.0616236	CX3CR1/CD52/PTPRC/CORO1A/PLCE1	5
GO:0031667	Biological proces	response to nutrient levels	6/70	499/18670	0.011	0.0803057	0.0616821	CYBB/PDK4/LPL/G6PC/CYP27B1/PCK1	6
GO:0019751	Biological proces	polyol metabolic process	3/70	124/18670	0.0113	0.0823364	0.0632418	CYP27B1/PLCE1/PCK1	3
GO:0051209	Biological proces	release of sequestered calcium ion into cytosol	3/70	124/18670	0.0113	0.0823364	0.0632418	PTPRC/CORO1A/PLCE1	3
GO:0018108	Biological proces	peptidyl-tyrosine phosphorylation	5/70	363/18670	0.0117	0.0844157	0.0648389	CSF1R/ITGB2/CD44/PTPRC/IGF1	5
GO:0051283	Biological proces	negative regulation of sequestering of calcium ion	3/70	126/18670	0.0118	0.0850679	0.0653398	PTPRC/CORO1A/PLCE1	3
GO:0061756	Biological proces	leukocyte adhesion to vascular endothelial cell	2/70	44/18670	0.0118	0.0850679	0.0653398	ITGB2/CX3CR1	2
GO:0018212	Biological proces	peptidyl-tyrosine modification	5/70	366/18670	0.012	0.0861297	0.0661554	CSF1R/ITGB2/CD44/PTPRC/IGF1	5
GO:0002576	Biological proces	platelet degranulation	3/70	128/18670	0.0123	0.0861297	0.0661554	FN1/ACTN1/IGF1	3
GO:0051282	Biological proces	regulation of sequestering of calcium ion	3/70	128/18670	0.0123	0.0861297	0.0661554	PTPRC/CORO1A/PLCE1	3
GO:0035987	Biological proces	endodermal cell differentiation	2/70	45/18670	0.0124	0.0861297	0.0661554	ITGB2/FN1	2
GO:0042771	Biological proces	intrinsic apoptotic signaling pathway in response to DNA damage by p53 class mediator	2/70	45/18670	0.0124	0.0861297	0.0661554	PYCARD/CD44	2
GO:0051932	Biological proces	synaptic transmission, GABAergic	2/70	45/18670	0.0124	0.0861297	0.0661554	CA2/USP46	2
GO:1900271	Biological proces	regulation of long-term synaptic potentiation	2/70	45/18670	0.0124	0.0861297	0.0661554	CX3CR1/TYROBP	2
GO:1902743	Biological proces	regulation of lamellipodium organization	2/70	45/18670	0.0124	0.0861297	0.0661554	RAC2/CD44	2
GO:2000116	Biological proces	regulation of cysteine-type endopeptidase activity	4/70	239/18670	0.0124	0.0862019	0.0662109	PYCARD/CASP1/CD44/TNFAIP8	4
GO:0042593	Biological proces	glucose homeostasis	4/70	241/18670	0.0128	0.088317	0.0678354	OAS1/PDK4/G6PC/PCK1	4
GO:0043277	Biological proces	apoptotic cell clearance	2/70	46/18670	0.0129	0.0884928	0.0679705	TYROBP/FCN1	2
GO:0043300	Biological proces	regulation of leukocyte degranulation	2/70	46/18670	0.0129	0.0884928	0.0679705	ITGB2/RAC2	2
GO:0033500	Biological proces	carbohydrate homeostasis	4/70	242/18670	0.013	0.0885574	0.0680201	OAS1/PDK4/G6PC/PCK1	4
GO:0051208	Biological proces	sequestering of calcium ion	3/70	131/18670	0.0131	0.0891298	0.0684597	PTPRC/CORO1A/PLCE1	3
GO:0009266	Biological proces	response to temperature stimulus	4/70	243/18670	0.0131	0.0891298	0.0684597	MICB/PLAC8/LPL/IGF1	4
GO:0045058	Biological proces	T cell selection	2/70	47/18670	0.0134	0.090853	0.0697833	PTPRC/DOCK2	2
GO:0032273	Biological proces	positive regulation of protein polymerization	3/70	134/18670	0.0139	0.09321	0.0715937	PYCARD/ARPC1B/CORO1A	3
GO:0009311	Biological proces	oligosaccharide metabolic process	2/70	48/18670	0.014	0.09321	0.0715937	B3GALT2/FBP1	2
GO:0072604	Biological proces	interleukin-6 secretion	2/70	48/18670	0.014	0.09321	0.0715937	PYCARD/LPL	2
GO:0090199	Biological proces	regulation of release of cytochrome c from mitochondria	2/70	48/18670	0.014	0.09321	0.0715937	PYCARD/IGF1	2
GO:0045926	Biological proces	negative regulation of growth	4/70	249/18670	0.0142	0.0946132	0.0726715	PLAC8/TMPRSS4/CYP27B1/FBP1	4
GO:0006631	Biological proces	fatty acid metabolic process	5/70	383/18670	0.0144	0.094888	0.0728826	CYP2C8/PDK4/LPL/PRKAR2B/PCK1	5
GO:0001913	Biological proces	T cell mediated cytotoxicity	2/70	49/18670	0.0145	0.094888	0.0728826	MICB/PTPRC	2
GO:0032757	Biological proces	positive regulation of interleukin-8 production	2/70	49/18670	0.0145	0.094888	0.0728826	PYCARD/FCN1	2
GO:0045010	Biological proces	actin nucleation	2/70	49/18670	0.0145	0.094888	0.0728826	ARPC1B/CORO1A	2
GO:2001238	Biological proces	positive regulation of extrinsic apoptotic signaling pathway	2/70	49/18670	0.0145	0.094888	0.0728826	PYCARD/PTPRC	2
GO:0010675	Biological proces	regulation of cellular carbohydrate metabolic process	3/70	137/18670	0.0148	0.0961786	0.0738738	PDK4/IGF1/FBP1	3
GO:0001706	Biological proces	endoderm formation	2/70	50/18670	0.0151	0.0972304	0.0746817	ITGB2/FN1	2
GO:0002931	Biological proces	response to ischemia	2/70	50/18670	0.0151	0.0972304	0.0746817	CSF1R/CX3CR1	2
GO:0009409	Biological proces	response to cold	2/70	50/18670	0.0151	0.0972304	0.0746817	PLAC8/LPL	2
GO:0097553	Biological proces	calcium ion transmembrane import into cytosol	3/70	140/18670	0.0157	0.100258	0.077007	PTPRC/CORO1A/PLCE1	3
GO:0048146	Biological proces	positive regulation of fibroblast proliferation	2/70	51/18670	0.0157	0.100258	0.077007	FN1/IGF1	2
GO:0006968	Biological proces	cellular defense response	2/70	52/18670	0.0163	0.103303	0.0793463	CX3CR1/TYROBP	2
GO:0032653	Biological proces	regulation of interleukin-10 production	2/70	52/18670	0.0163	0.103303	0.0793463	TYROBP/PYCARD	2
GO:0010043	Biological proces	response to zinc ion	2/70	53/18670	0.0169	0.106388	0.0817157	CRIP1/CA2	2
GO:1902107	Biological proces	positive regulation of leukocyte differentiation	3/70	144/18670	0.0169	0.106388	0.0817157	TYROBP/PTPRC/CA2	3
GO:0007015	Biological proces	actin filament organization	5/70	400/18670	0.0171	0.106957	0.0821529	PYCARD/ACTN1/RAC2/ARPC1B/CORO1A	5
GO:0032102	Biological proces	negative regulation of response to external stimulus	5/70	400/18670	0.0171	0.106957	0.0821529	MICB/PYCARD/VSIG4/PTPRC/IGF1	5
GO:0002763	Biological proces	positive regulation of myeloid leukocyte differentiation	2/70	54/18670	0.0175	0.108117	0.0830436	TYROBP/CA2	2
GO:0032663	Biological proces	regulation of interleukin-2 production	2/70	54/18670	0.0175	0.108117	0.0830436	VSIG4/PTPRC	2
GO:0035264	Biological proces	multicellular organism growth	3/70	146/18670	0.0175	0.108117	0.0830436	PLAC8/G6PC/IGF1	3
GO:0051250	Biological proces	negative regulation of lymphocyte activation	3/70	146/18670	0.0175	0.108117	0.0830436	TYROBP/VSIG4/LST1	3
GO:0032613	Biological proces	interleukin-10 production	2/70	55/18670	0.0181	0.109959	0.0844587	TYROBP/PYCARD	2
GO:0043030	Biological proces	regulation of macrophage activation	2/70	55/18670	0.0181	0.109959	0.0844587	VSIG4/PTPRC	2
GO:0048016	Biological proces	inositol phosphate-mediated signaling	2/70	55/18670	0.0181	0.109959	0.0844587	PLCE1/IGF1	2
GO:0097120	Biological proces	receptor localization to synapse	2/70	55/18670	0.0181	0.109959	0.0844587	TYROBP/ANKS1B	2
GO:2001233	Biological proces	regulation of apoptotic signaling pathway	5/70	406/18670	0.0181	0.109959	0.0844587	CX3CR1/PYCARD/CD44/PTPRC/IGF1	5
GO:0051092	Biological proces	positive regulation of NF-kappaB transcription factor activity	3/70	149/18670	0.0185	0.111817	0.0858859	ITGB2/CX3CR1/PYCARD	3
GO:0000768	Biological proces	syncytium formation by plasma membrane fusion	2/70	56/18670	0.0187	0.112637	0.0865154	TYROBP/CD53	2
GO:0140253	Biological proces	cell-cell fusion	2/70	56/18670	0.0187	0.112637	0.0865154	TYROBP/CD53	2
GO:0002455	Biological proces	humoral immune response mediated by circulating immunoglobulin	3/70	150/18670	0.0188	0.112691	0.0865565	C1QA/PTPRC/C1QB	3
GO:0042743	Biological proces	hydrogen peroxide metabolic process	2/70	57/18670	0.0194	0.115148	0.0884437	CYBB/RAC2	2
GO:0071398	Biological proces	cellular response to fatty acid	2/70	57/18670	0.0194	0.115148	0.0884437	PDK4/LPL	2
GO:0000187	Biological proces	activation of MAPK activity	3/70	152/18670	0.0195	0.115148	0.0884437	PTPRC/PLCE1/IGF1	3
GO:0032675	Biological proces	regulation of interleukin-6 production	3/70	152/18670	0.0195	0.115148	0.0884437	TYROBP/PYCARD/LPL	3
GO:0046486	Biological proces	glycerolipid metabolic process	5/70	414/18670	0.0195	0.115148	0.0884437	CSF1R/LPL/G6PC/PLCE1/PCK1	5
GO:0001558	Biological proces	regulation of cell growth	5/70	416/18670	0.0199	0.116927	0.0898104	FN1/CYP27B1/PLCE1/IGF1/FBP1	5
GO:0006949	Biological proces	syncytium formation	2/70	58/18670	0.02	0.117268	0.0900725	TYROBP/CD53	2
GO:2001236	Biological proces	regulation of extrinsic apoptotic signaling pathway	3/70	155/18670	0.0205	0.119683	0.0919271	PYCARD/PTPRC/IGF1	3
GO:0001836	Biological proces	release of cytochrome c from mitochondria	2/70	59/18670	0.0207	0.120329	0.0924232	PYCARD/IGF1	2
GO:0042267	Biological proces	natural killer cell mediated cytotoxicity	2/70	60/18670	0.0213	0.12379	0.0950816	MICB/CORO1A	2
GO:0060402	Biological proces	calcium ion transport into cytosol	3/70	158/18670	0.0215	0.124633	0.0957294	PTPRC/CORO1A/PLCE1	3
GO:0010803	Biological proces	regulation of tumor necrosis factor-mediated signaling pathway	2/70	61/18670	0.022	0.126094	0.0968515	PYCARD/CASP1	2
GO:0030888	Biological proces	regulation of B cell proliferation	2/70	61/18670	0.022	0.126094	0.0968515	TYROBP/PTPRC	2
GO:0045123	Biological proces	cellular extravasation	2/70	61/18670	0.022	0.126094	0.0968515	ITGB2/CX3CR1	2
GO:0002819	Biological proces	regulation of adaptive immune response	3/70	160/18670	0.0223	0.127182	0.0976875	CD48/PYCARD/PTPRC	3
GO:0032635	Biological proces	interleukin-6 production	3/70	161/18670	0.0226	0.128786	0.0989191	TYROBP/PYCARD/LPL	3
GO:0032623	Biological proces	interleukin-2 production	2/70	62/18670	0.0227	0.128786	0.0989191	VSIG4/PTPRC	2
GO:0030833	Biological proces	regulation of actin filament polymerization	3/70	162/18670	0.023	0.13014	0.0999595	PYCARD/ARPC1B/CORO1A	3
GO:0007162	Biological proces	negative regulation of cell adhesion	4/70	289/18670	0.0232	0.13068	0.100374	TGFBI/VSIG4/FXYD5/PTPRC	4
GO:0031214	Biological proces	biomineral tissue development	3/70	163/18670	0.0234	0.13068	0.100374	COL1A2/CYP27B1/IGF1	3
GO:0110148	Biological proces	biomineralization	3/70	163/18670	0.0234	0.13068	0.100374	COL1A2/CYP27B1/IGF1	3
GO:0034394	Biological proces	protein localization to cell surface	2/70	63/18670	0.0234	0.13068	0.100374	TYROBP/FCN1	2
GO:0002683	Biological proces	negative regulation of immune system process	5/70	435/18670	0.0236	0.131522	0.101021	TYROBP/MICB/VSIG4/LST1/PTPRC	5
GO:0006633	Biological proces	fatty acid biosynthetic process	3/70	164/18670	0.0237	0.131874	0.101291	CYP2C8/PDK4/LPL	3
GO:0050804	Biological proces	modulation of chemical synaptic transmission	5/70	436/18670	0.0238	0.131874	0.101291	CX3CR1/TYROBP/CA2/PRKAR2B/USP46	5
GO:0099177	Biological proces	regulation of trans-synaptic signaling	5/70	437/18670	0.024	0.13217	0.101519	CX3CR1/TYROBP/CA2/PRKAR2B/USP46	5
GO:0002228	Biological proces	natural killer cell mediated immunity	2/70	64/18670	0.0241	0.13217	0.101519	MICB/CORO1A	2
GO:0045670	Biological proces	regulation of osteoclast differentiation	2/70	64/18670	0.0241	0.13217	0.101519	TYROBP/CA2	2
GO:0019932	Biological proces	second-messenger-mediated signaling	5/70	439/18670	0.0244	0.133731	0.102717	CX3CR1/PTPRC/PRKAR2B/PLCE1/IGF1	5
GO:0050806	Biological proces	positive regulation of synaptic transmission	3/70	168/18670	0.0252	0.137889	0.105911	CX3CR1/TYROBP/CA2	3
GO:0040014	Biological proces	regulation of multicellular organism growth	2/70	66/18670	0.0255	0.13831	0.106235	PLAC8/IGF1	2
GO:0045428	Biological proces	regulation of nitric oxide biosynthetic process	2/70	66/18670	0.0255	0.13831	0.106235	ITGB2/CX3CR1	2
GO:0050728	Biological proces	negative regulation of inflammatory response	3/70	169/18670	0.0256	0.138781	0.106596	PYCARD/PTPRC/IGF1	3
GO:0007265	Biological proces	Ras protein signal transduction	5/70	448/18670	0.0264	0.142235	0.109249	RAC2/COL1A2/PLCE1/IGF1/FBP1	5
GO:0071230	Biological proces	cellular response to amino acid stimulus	2/70	68/18670	0.0269	0.144908	0.111302	CYBB/COL1A2	2
GO:0052547	Biological proces	regulation of peptidase activity	5/70	452/18670	0.0272	0.146126	0.112238	FN1/PYCARD/CASP1/CD44/TNFAIP8	5
GO:0060326	Biological proces	cell chemotaxis	4/70	304/18670	0.0273	0.146126	0.112238	ITGB2/CX3CR1/RAC2/CORO1A	4
GO:0045088	Biological proces	regulation of innate immune response	4/70	305/18670	0.0276	0.147234	0.113089	MICB/PYCARD/VSIG4/FCN1	4
GO:0046165	Biological proces	alcohol biosynthetic process	3/70	175/18670	0.028	0.149152	0.114562	CYP27B1/PLCE1/PCK1	3
GO:0033077	Biological proces	T cell differentiation in thymus	2/70	70/18670	0.0284	0.150043	0.115247	PTPRC/DOCK2	2
GO:0072091	Biological proces	regulation of stem cell proliferation	2/70	70/18670	0.0284	0.150043	0.115247	CX3CR1/PTPRC	2
GO:0060401	Biological proces	cytosolic calcium ion transport	3/70	176/18670	0.0284	0.150043	0.115247	PTPRC/CORO1A/PLCE1	3
GO:0006874	Biological proces	cellular calcium ion homeostasis	5/70	458/18670	0.0286	0.150506	0.115603	CX3CR1/CD52/PTPRC/CORO1A/PLCE1	5
GO:0001959	Biological proces	regulation of cytokine-mediated signaling pathway	3/70	177/18670	0.0289	0.151365	0.116262	PYCARD/CASP1/PTPRC	3
GO:0042531	Biological proces	positive regulation of tyrosine phosphorylation of STAT protein	2/70	71/18670	0.0292	0.152501	0.117135	CSF1R/IGF1	2
GO:0008064	Biological proces	regulation of actin polymerization or depolymerization	3/70	179/18670	0.0297	0.154448	0.11863	PYCARD/ARPC1B/CORO1A	3
GO:0010821	Biological proces	regulation of mitochondrion organization	3/70	179/18670	0.0297	0.154448	0.11863	PYCARD/RAC2/IGF1	3
GO:0051155	Biological proces	positive regulation of striated muscle cell differentiation	2/70	72/18670	0.0299	0.155166	0.119181	CD53/IGF1	2
GO:0030832	Biological proces	regulation of actin filament length	3/70	180/18670	0.0301	0.155341	0.119316	PYCARD/ARPC1B/CORO1A	3
GO:0071346	Biological proces	cellular response to interferon-gamma	3/70	180/18670	0.0301	0.155341	0.119316	OAS1/CASP1/CD44	3
GO:0048015	Biological proces	phosphatidylinositol-mediated signaling	3/70	181/18670	0.0306	0.156722	0.120377	CSF1R/PLCE1/IGF1	3
GO:0051235	Biological proces	maintenance of location	4/70	315/18670	0.0306	0.156722	0.120377	PTPRC/CORO1A/LPL/PLCE1	4
GO:0050688	Biological proces	regulation of defense response to virus	2/70	73/18670	0.0307	0.156952	0.120553	MICB/PYCARD	2
GO:0030041	Biological proces	actin filament polymerization	3/70	182/18670	0.031	0.158001	0.121359	PYCARD/ARPC1B/CORO1A	3
GO:0005977	Biological proces	glycogen metabolic process	2/70	74/18670	0.0315	0.160041	0.122926	G6PC/IGF1	2
GO:0048017	Biological proces	inositol lipid-mediated signaling	3/70	184/18670	0.0319	0.16155	0.124085	CSF1R/PLCE1/IGF1	3
GO:0006073	Biological proces	cellular glucan metabolic process	2/70	75/18670	0.0323	0.162444	0.124771	G6PC/IGF1	2
GO:0044042	Biological proces	glucan metabolic process	2/70	75/18670	0.0323	0.162444	0.124771	G6PC/IGF1	2
GO:1903708	Biological proces	positive regulation of hemopoiesis	3/70	185/18670	0.0323	0.162444	0.124771	TYROBP/PTPRC/CA2	3
GO:0007492	Biological proces	endoderm development	2/70	76/18670	0.033	0.165334	0.126991	ITGB2/FN1	2
GO:0045454	Biological proces	cell redox homeostasis	2/70	76/18670	0.033	0.165334	0.126991	CYBB/RAC2	2
GO:0006110	Biological proces	regulation of glycolytic process	2/70	77/18670	0.0338	0.167973	0.129019	IGF1/FBP1	2
GO:0006809	Biological proces	nitric oxide biosynthetic process	2/70	77/18670	0.0338	0.167973	0.129019	ITGB2/CX3CR1	2
GO:0051702	Biological proces	interaction with symbiont	2/70	77/18670	0.0338	0.167973	0.129019	CSF1R/FN1	2
GO:0048002	Biological proces	antigen processing and presentation of peptide antigen	3/70	189/18670	0.0341	0.168705	0.12958	CYBB/PYCARD/CTSS	3
GO:0060759	Biological proces	regulation of response to cytokine stimulus	3/70	190/18670	0.0345	0.170506	0.130964	PYCARD/CASP1/PTPRC	3
GO:0072332	Biological proces	intrinsic apoptotic signaling pathway by p53 class mediator	2/70	78/18670	0.0347	0.170608	0.131042	PYCARD/CD44	2
GO:0016049	Biological proces	cell growth	5/70	484/18670	0.0351	0.172224	0.132284	FN1/CYP27B1/PLCE1/IGF1/FBP1	5
GO:0042742	Biological proces	defense response to bacterium	4/70	330/18670	0.0354	0.172336	0.132369	PYCARD/LYZ/PLAC8/RNASE6	4
GO:0016042	Biological proces	lipid catabolic process	4/70	333/18670	0.0364	0.172336	0.132369	LPL/CYP27B1/PLCE1/PCK1	4
GO:0032147	Biological proces	activation of protein kinase activity	4/70	333/18670	0.0364	0.172336	0.132369	PTPRC/PRKAR2B/PLCE1/IGF1	4
GO:0071902	Biological proces	positive regulation of protein serine/threonine kinase activity	4/70	334/18670	0.0367	0.172336	0.132369	CSF1R/PTPRC/PLCE1/IGF1	4
GO:0001768	Biological proces	establishment of T cell polarity	1/70	10/18670	0.0369	0.172336	0.132369	DOCK2	1
GO:0008343	Biological proces	adult feeding behavior	1/70	10/18670	0.0369	0.172336	0.132369	USP46	1
GO:0030388	Biological proces	fructose 1,6-bisphosphate metabolic process	1/70	10/18670	0.0369	0.172336	0.132369	FBP1	1
GO:0032070	Biological proces	regulation of deoxyribonuclease activity	1/70	10/18670	0.0369	0.172336	0.132369	GZMA	1
GO:0032353	Biological proces	negative regulation of hormone biosynthetic process	1/70	10/18670	0.0369	0.172336	0.132369	CYP27B1	1
GO:0035672	Biological proces	oligopeptide transmembrane transport	1/70	10/18670	0.0369	0.172336	0.132369	CA2	1
GO:0048149	Biological proces	behavioral response to ethanol	1/70	10/18670	0.0369	0.172336	0.132369	USP46	1
GO:0048304	Biological proces	positive regulation of isotype switching to IgG isotypes	1/70	10/18670	0.0369	0.172336	0.132369	PTPRC	1
GO:0060281	Biological proces	regulation of oocyte development	1/70	10/18670	0.0369	0.172336	0.132369	IGF1	1
GO:0070314	Biological proces	G1 to G0 transition	1/70	10/18670	0.0369	0.172336	0.132369	CYP27B1	1
GO:1902474	Biological proces	positive regulation of protein localization to synapse	1/70	10/18670	0.0369	0.172336	0.132369	TYROBP	1
GO:1903265	Biological proces	positive regulation of tumor necrosis factor-mediated signaling pathway	1/70	10/18670	0.0369	0.172336	0.132369	CASP1	1
GO:1905879	Biological proces	regulation of oogenesis	1/70	10/18670	0.0369	0.172336	0.132369	IGF1	1
GO:2000480	Biological proces	negative regulation of cAMP-dependent protein kinase activity	1/70	10/18670	0.0369	0.172336	0.132369	PRKAR2B	1
GO:2001225	Biological proces	regulation of chloride transport	1/70	10/18670	0.0369	0.172336	0.132369	CA2	1
GO:0022617	Biological proces	extracellular matrix disassembly	2/70	81/18670	0.0371	0.172634	0.132599	CD44/CTSS	2
GO:1903533	Biological proces	regulation of protein targeting	2/70	81/18670	0.0371	0.172634	0.132599	ITGB2/RAC2	2
GO:0002685	Biological proces	regulation of leukocyte migration	3/70	196/18670	0.0373	0.17323	0.133056	CX3CR1/PYCARD/RAC2	3
GO:0072503	Biological proces	cellular divalent inorganic cation homeostasis	5/70	493/18670	0.0375	0.173549	0.133302	CX3CR1/CD52/PTPRC/CORO1A/PLCE1	5
GO:0002221	Biological proces	pattern recognition receptor signaling pathway	3/70	197/18670	0.0378	0.173902	0.133572	ITGB2/CTSS/FCN1	3
GO:0010952	Biological proces	positive regulation of peptidase activity	3/70	197/18670	0.0378	0.173902	0.133572	FN1/PYCARD/CASP1	3
GO:0046209	Biological proces	nitric oxide metabolic process	2/70	82/18670	0.038	0.173902	0.133572	ITGB2/CX3CR1	2
GO:0097581	Biological proces	lamellipodium organization	2/70	82/18670	0.038	0.173902	0.133572	RAC2/CD44	2
GO:0051056	Biological proces	regulation of small GTPase mediated signal transduction	4/70	338/18670	0.0381	0.173957	0.133615	RAC2/PLCE1/IGF1/FBP1	4
GO:0016052	Biological proces	carbohydrate catabolic process	3/70	198/18670	0.0383	0.173957	0.133615	G6PC/IGF1/FBP1	3
GO:0006109	Biological proces	regulation of carbohydrate metabolic process	3/70	199/18670	0.0388	0.173957	0.133615	PDK4/IGF1/FBP1	3
GO:0035418	Biological proces	protein localization to synapse	2/70	83/18670	0.0388	0.173957	0.133615	TYROBP/ANKS1B	2
GO:0042509	Biological proces	regulation of tyrosine phosphorylation of STAT protein	2/70	83/18670	0.0388	0.173957	0.133615	CSF1R/IGF1	2
GO:0048145	Biological proces	regulation of fibroblast proliferation	2/70	83/18670	0.0388	0.173957	0.133615	FN1/IGF1	2
GO:1904062	Biological proces	regulation of cation transmembrane transport	4/70	342/18670	0.0395	0.173957	0.133615	FXYD5/CTSS/CORO1A/DPP6	4
GO:0043154	Biological proces	negative regulation of cysteine-type endopeptidase activity involved in apoptotic process	2/70	84/18670	0.0397	0.173957	0.133615	CD44/TNFAIP8	2
GO:0048144	Biological proces	fibroblast proliferation	2/70	84/18670	0.0397	0.173957	0.133615	FN1/IGF1	2
GO:0032956	Biological proces	regulation of actin cytoskeleton organization	4/70	343/18670	0.0398	0.173957	0.133615	CSF1R/PYCARD/ARPC1B/CORO1A	4
GO:0001767	Biological proces	establishment of lymphocyte polarity	1/70	11/18670	0.0405	0.173957	0.133615	DOCK2	1
GO:0002923	Biological proces	regulation of humoral immune response mediated by circulating immunoglobulin	1/70	11/18670	0.0405	0.173957	0.133615	PTPRC	1
GO:0005984	Biological proces	disaccharide metabolic process	1/70	11/18670	0.0405	0.173957	0.133615	FBP1	1
GO:0006681	Biological proces	galactosylceramide metabolic process	1/70	11/18670	0.0405	0.173957	0.133615	B3GALT2	1
GO:0006857	Biological proces	oligopeptide transport	1/70	11/18670	0.0405	0.173957	0.133615	CA2	1
GO:0032351	Biological proces	negative regulation of hormone metabolic process	1/70	11/18670	0.0405	0.173957	0.133615	CYP27B1	1
GO:0032908	Biological proces	regulation of transforming growth factor beta1 production	1/70	11/18670	0.0405	0.173957	0.133615	TYROBP	1
GO:0040015	Biological proces	negative regulation of multicellular organism growth	1/70	11/18670	0.0405	0.173957	0.133615	PLAC8	1
GO:0042271	Biological proces	susceptibility to natural killer cell mediated cytotoxicity	1/70	11/18670	0.0405	0.173957	0.133615	MICB	1
GO:0072608	Biological proces	interleukin-10 secretion	1/70	11/18670	0.0405	0.173957	0.133615	PYCARD	1
GO:0099149	Biological proces	regulation of postsynaptic neurotransmitter receptor internalization	1/70	11/18670	0.0405	0.173957	0.133615	USP46	1
GO:1902563	Biological proces	regulation of neutrophil activation	1/70	11/18670	0.0405	0.173957	0.133615	ITGB2	1
GO:2000392	Biological proces	regulation of lamellipodium morphogenesis	1/70	11/18670	0.0405	0.173957	0.133615	CD44	1
GO:2001204	Biological proces	regulation of osteoclast development	1/70	11/18670	0.0405	0.173957	0.133615	TYROBP	1
GO:0048864	Biological proces	stem cell development	2/70	85/18670	0.0405	0.173957	0.133615	FN1/PTPRC	2
GO:1903901	Biological proces	negative regulation of viral life cycle	2/70	85/18670	0.0405	0.173957	0.133615	OAS1/FCN1	2
GO:2001057	Biological proces	reactive nitrogen species metabolic process	2/70	85/18670	0.0405	0.173957	0.133615	ITGB2/CX3CR1	2
GO:0002573	Biological proces	myeloid leukocyte differentiation	3/70	204/18670	0.0413	0.174431	0.133979	CSF1R/TYROBP/CA2	3
GO:0034764	Biological proces	positive regulation of transmembrane transport	3/70	204/18670	0.0413	0.174431	0.133979	CTSS/CA2/IGF1	3
GO:0045766	Biological proces	positive regulation of angiogenesis	3/70	204/18670	0.0413	0.174431	0.133979	ITGB2/CX3CR1/CYBB	3
GO:1902905	Biological proces	positive regulation of supramolecular fiber organization	3/70	204/18670	0.0413	0.174431	0.133979	PYCARD/ARPC1B/CORO1A	3
GO:0006919	Biological proces	activation of cysteine-type endopeptidase activity involved in apoptotic process	2/70	86/18670	0.0414	0.174431	0.133979	PYCARD/CASP1	2
GO:0007260	Biological proces	tyrosine phosphorylation of STAT protein	2/70	86/18670	0.0414	0.174431	0.133979	CSF1R/IGF1	2
GO:0060291	Biological proces	long-term synaptic potentiation	2/70	86/18670	0.0414	0.174431	0.133979	CX3CR1/TYROBP	2
GO:0070542	Biological proces	response to fatty acid	2/70	86/18670	0.0414	0.174431	0.133979	PDK4/LPL	2
GO:0071222	Biological proces	cellular response to lipopolysaccharide	3/70	205/18670	0.0418	0.175403	0.134726	CX3CR1/PYCARD/CASP1	3
GO:0006112	Biological proces	energy reserve metabolic process	2/70	87/18670	0.0423	0.175403	0.134726	G6PC/IGF1	2
GO:0043470	Biological proces	regulation of carbohydrate catabolic process	2/70	87/18670	0.0423	0.175403	0.134726	IGF1/FBP1	2
GO:0061097	Biological proces	regulation of protein tyrosine kinase activity	2/70	88/18670	0.0431	0.175403	0.134726	CSF1R/PTPRC	2
GO:0050792	Biological proces	regulation of viral process	3/70	208/18670	0.0433	0.175403	0.134726	CSF1R/OAS1/FCN1	3
GO:0008154	Biological proces	actin polymerization or depolymerization	3/70	209/18670	0.0438	0.175403	0.134726	PYCARD/ARPC1B/CORO1A	3
GO:0002551	Biological proces	mast cell chemotaxis	1/70	12/18670	0.0441	0.175403	0.134726	RAC2	1
GO:0002921	Biological proces	negative regulation of humoral immune response	1/70	12/18670	0.0441	0.175403	0.134726	VSIG4	1
GO:0009111	Biological proces	vitamin catabolic process	1/70	12/18670	0.0441	0.175403	0.134726	CYP27B1	1
GO:0010889	Biological proces	regulation of sequestering of triglyceride	1/70	12/18670	0.0441	0.175403	0.134726	LPL	1
GO:0019374	Biological proces	galactolipid metabolic process	1/70	12/18670	0.0441	0.175403	0.134726	B3GALT2	1
GO:0019755	Biological proces	one-carbon compound transport	1/70	12/18670	0.0441	0.175403	0.134726	CA2	1
GO:0032230	Biological proces	positive regulation of synaptic transmission, GABAergic	1/70	12/18670	0.0441	0.175403	0.134726	CA2	1
GO:0032905	Biological proces	transforming growth factor beta1 production	1/70	12/18670	0.0441	0.175403	0.134726	TYROBP	1
GO:0034372	Biological proces	very-low-density lipoprotein particle remodeling	1/70	12/18670	0.0441	0.175403	0.134726	LPL	1
GO:0035630	Biological proces	bone mineralization involved in bone maturation	1/70	12/18670	0.0441	0.175403	0.134726	IGF1	1
GO:0036005	Biological proces	response to macrophage colony-stimulating factor	1/70	12/18670	0.0441	0.175403	0.134726	CSF1R	1
GO:0036006	Biological proces	cellular response to macrophage colony-stimulating factor stimulus	1/70	12/18670	0.0441	0.175403	0.134726	CSF1R	1
GO:0038180	Biological proces	nerve growth factor signaling pathway	1/70	12/18670	0.0441	0.175403	0.134726	CORO1A	1
GO:0042368	Biological proces	vitamin D biosynthetic process	1/70	12/18670	0.0441	0.175403	0.134726	CYP27B1	1
GO:0048302	Biological proces	regulation of isotype switching to IgG isotypes	1/70	12/18670	0.0441	0.175403	0.134726	PTPRC	1
GO:0051196	Biological proces	regulation of coenzyme metabolic process	1/70	12/18670	0.0441	0.175403	0.134726	PDK4	1
GO:0060368	Biological proces	regulation of Fc receptor mediated stimulatory signaling pathway	1/70	12/18670	0.0441	0.175403	0.134726	PTPRC	1
GO:0071468	Biological proces	cellular response to acidic pH	1/70	12/18670	0.0441	0.175403	0.134726	PCK1	1
GO:0097531	Biological proces	mast cell migration	1/70	12/18670	0.0441	0.175403	0.134726	RAC2	1
GO:2000341	Biological proces	regulation of chemokine (C-X-C motif) ligand 2 production	1/70	12/18670	0.0441	0.175403	0.134726	LPL	1
GO:0043523	Biological proces	regulation of neuron apoptotic process	3/70	210/18670	0.0443	0.175616	0.134889	CX3CR1/TYROBP/CORO1A	3
GO:0097529	Biological proces	myeloid leukocyte migration	3/70	210/18670	0.0443	0.175616	0.134889	ITGB2/CX3CR1/RAC2	3
GO:0043255	Biological proces	regulation of carbohydrate biosynthetic process	2/70	90/18670	0.0449	0.17757	0.13639	IGF1/FBP1	2
GO:0071219	Biological proces	cellular response to molecule of bacterial origin	3/70	212/18670	0.0454	0.178997	0.137486	CX3CR1/PYCARD/CASP1	3
GO:0045639	Biological proces	positive regulation of myeloid cell differentiation	2/70	91/18670	0.0458	0.179974	0.138236	TYROBP/CA2	2
GO:0060333	Biological proces	interferon-gamma-mediated signaling pathway	2/70	91/18670	0.0458	0.179974	0.138236	OAS1/CD44	2
GO:0045089	Biological proces	positive regulation of innate immune response	3/70	214/18670	0.0464	0.179975	0.138237	MICB/PYCARD/FCN1	3
GO:0002460	Biological proces	adaptive immune response based on somatic recombination of immune receptors built from immunoglobulin superfamily domains	4/70	361/18670	0.0466	0.179975	0.138237	MICB/C1QA/PTPRC/C1QB	4
GO:2000117	Biological proces	negative regulation of cysteine-type endopeptidase activity	2/70	92/18670	0.0467	0.179975	0.138237	CD44/TNFAIP8	2
GO:0032869	Biological proces	cellular response to insulin stimulus	3/70	216/18670	0.0475	0.179975	0.138237	PDK4/LPL/PCK1	3
GO:0001845	Biological proces	phagolysosome assembly	1/70	13/18670	0.0477	0.179975	0.138237	CORO1A	1
GO:0001867	Biological proces	complement activation, lectin pathway	1/70	13/18670	0.0477	0.179975	0.138237	FCN1	1
GO:0002281	Biological proces	macrophage activation involved in immune response	1/70	13/18670	0.0477	0.179975	0.138237	TYROBP	1
GO:0016322	Biological proces	neuron remodeling	1/70	13/18670	0.0477	0.179975	0.138237	C1QA	1
GO:0030656	Biological proces	regulation of vitamin metabolic process	1/70	13/18670	0.0477	0.179975	0.138237	CYP27B1	1
GO:0031953	Biological proces	negative regulation of protein autophosphorylation	1/70	13/18670	0.0477	0.179975	0.138237	PTPRC	1
GO:0043568	Biological proces	positive regulation of insulin-like growth factor receptor signaling pathway	1/70	13/18670	0.0477	0.179975	0.138237	IGF1	1
GO:0045086	Biological proces	positive regulation of interleukin-2 biosynthetic process	1/70	13/18670	0.0477	0.179975	0.138237	PTPRC	1
GO:0045820	Biological proces	negative regulation of glycolytic process	1/70	13/18670	0.0477	0.179975	0.138237	FBP1	1
GO:0046415	Biological proces	urate metabolic process	1/70	13/18670	0.0477	0.179975	0.138237	G6PC	1
GO:0048291	Biological proces	isotype switching to IgG isotypes	1/70	13/18670	0.0477	0.179975	0.138237	PTPRC	1
GO:0050722	Biological proces	regulation of interleukin-1 beta biosynthetic process	1/70	13/18670	0.0477	0.179975	0.138237	TYROBP	1
GO:0061042	Biological proces	vascular wound healing	1/70	13/18670	0.0477	0.179975	0.138237	MCAM	1
GO:0070208	Biological proces	protein heterotrimerization	1/70	13/18670	0.0477	0.179975	0.138237	COL1A2	1
GO:1902430	Biological proces	negative regulation of amyloid-beta formation	1/70	13/18670	0.0477	0.179975	0.138237	IGF1	1
GO:0016485	Biological proces	protein processing	3/70	217/18670	0.0481	0.180659	0.138762	PYCARD/CASP1/CTSS	3
GO:0060348	Biological proces	bone development	3/70	217/18670	0.0481	0.180659	0.138762	TYROBP/PTPRC/IGF1	3
GO:1902414	Biological proces	protein localization to cell junction	2/70	94/18670	0.0486	0.181593	0.13948	TYROBP/ANKS1B	2
GO:0016064	Biological proces	immunoglobulin mediated immune response	3/70	218/18670	0.0486	0.181593	0.13948	C1QA/PTPRC/C1QB	3
GO:0032271	Biological proces	regulation of protein polymerization	3/70	218/18670	0.0486	0.181593	0.13948	PYCARD/ARPC1B/CORO1A	3
GO:0007584	Biological proces	response to nutrient	3/70	219/18670	0.0491	0.182342	0.140055	CYBB/LPL/CYP27B1	3
GO:0051651	Biological proces	maintenance of location in cell	3/70	219/18670	0.0491	0.182342	0.140055	PTPRC/CORO1A/PLCE1	3
GO:0002832	Biological proces	negative regulation of response to biotic stimulus	2/70	95/18670	0.0495	0.182342	0.140055	MICB/VSIG4	2
GO:0042100	Biological proces	B cell proliferation	2/70	95/18670	0.0495	0.182342	0.140055	TYROBP/PTPRC	2
GO:0097711	Biological proces	ciliary basal body-plasma membrane docking	2/70	95/18670	0.0495	0.182342	0.140055	CEP152/PRKAR2B	2
GO:0006066	Biological proces	alcohol metabolic process	4/70	370/18670	0.0502	0.182342	0.140055	CYP27B1/PLCE1/IGF1/PCK1	4
GO:0032535	Biological proces	regulation of cellular component size	4/70	370/18670	0.0502	0.182342	0.140055	FN1/PYCARD/ARPC1B/CORO1A	4
GO:0019724	Biological proces	B cell mediated immunity	3/70	221/18670	0.0502	0.182342	0.140055	C1QA/PTPRC/C1QB	3
GO:0042632	Biological proces	cholesterol homeostasis	2/70	96/18670	0.0504	0.182342	0.140055	LPL/G6PC	2
GO:0043903	Biological proces	regulation of interspecies interactions between organisms	3/70	222/18670	0.0508	0.182342	0.140055	CSF1R/OAS1/FCN1	3
GO:0001771	Biological proces	immunological synapse formation	1/70	14/18670	0.0512	0.182342	0.140055	DOCK2	1
GO:0002523	Biological proces	leukocyte migration involved in inflammatory response	1/70	14/18670	0.0512	0.182342	0.140055	ITGB2	1
GO:0006896	Biological proces	Golgi to vacuole transport	1/70	14/18670	0.0512	0.182342	0.140055	CCDC91	1
GO:0032688	Biological proces	negative regulation of interferon-beta production	1/70	14/18670	0.0512	0.182342	0.140055	PYCARD	1
GO:0034370	Biological proces	triglyceride-rich lipoprotein particle remodeling	1/70	14/18670	0.0512	0.182342	0.140055	LPL	1
GO:0034392	Biological proces	negative regulation of smooth muscle cell apoptotic process	1/70	14/18670	0.0512	0.182342	0.140055	IGF1	1
GO:0038166	Biological proces	angiotensin-activated signaling pathway	1/70	14/18670	0.0512	0.182342	0.140055	CA2	1
GO:0045217	Biological proces	cell-cell junction maintenance	1/70	14/18670	0.0512	0.182342	0.140055	CSF1R	1
GO:0050720	Biological proces	interleukin-1 beta biosynthetic process	1/70	14/18670	0.0512	0.182342	0.140055	TYROBP	1
GO:0061051	Biological proces	positive regulation of cell growth involved in cardiac muscle cell development	1/70	14/18670	0.0512	0.182342	0.140055	IGF1	1
GO:0071361	Biological proces	cellular response to ethanol	1/70	14/18670	0.0512	0.182342	0.140055	CYBB	1
GO:0072567	Biological proces	chemokine (C-X-C motif) ligand 2 production	1/70	14/18670	0.0512	0.182342	0.140055	LPL	1
GO:0097202	Biological proces	activation of cysteine-type endopeptidase activity	1/70	14/18670	0.0512	0.182342	0.140055	PYCARD	1
GO:0007044	Biological proces	cell-substrate junction assembly	2/70	97/18670	0.0514	0.182342	0.140055	FN1/ACTN1	2
GO:0055092	Biological proces	sterol homeostasis	2/70	97/18670	0.0514	0.182342	0.140055	LPL/G6PC	2
GO:0150115	Biological proces	cell-substrate junction organization	2/70	97/18670	0.0514	0.182342	0.140055	FN1/ACTN1	2
GO:0050727	Biological proces	regulation of inflammatory response	4/70	374/18670	0.0518	0.183261	0.140761	PYCARD/PTPRC/LPL/IGF1	4
GO:0030595	Biological proces	leukocyte chemotaxis	3/70	224/18670	0.0519	0.183261	0.140761	ITGB2/RAC2/CORO1A	3
GO:0097191	Biological proces	extrinsic apoptotic signaling pathway	3/70	224/18670	0.0519	0.183261	0.140761	PYCARD/PTPRC/IGF1	3
GO:0006885	Biological proces	regulation of pH	2/70	98/18670	0.0523	0.184283	0.141546	PDK4/CA2	2
GO:0019882	Biological proces	antigen processing and presentation	3/70	226/18670	0.0531	0.186191	0.143011	CYBB/PYCARD/CTSS	3
GO:0051495	Biological proces	positive regulation of cytoskeleton organization	3/70	226/18670	0.0531	0.186191	0.143011	PYCARD/ARPC1B/CORO1A	3
GO:0062014	Biological proces	negative regulation of small molecule metabolic process	2/70	99/18670	0.0533	0.18657	0.143302	CYP27B1/FBP1	2
GO:0007200	Biological proces	phospholipase C-activating G protein-coupled receptor signaling pathway	2/70	100/18670	0.0542	0.187838	0.144276	CX3CR1/PLCE1	2
GO:0006000	Biological proces	fructose metabolic process	1/70	15/18670	0.0548	0.187838	0.144276	FBP1	1
GO:0030730	Biological proces	sequestering of triglyceride	1/70	15/18670	0.0548	0.187838	0.144276	LPL	1
GO:0042362	Biological proces	fat-soluble vitamin biosynthetic process	1/70	15/18670	0.0548	0.187838	0.144276	CYP27B1	1
GO:0042762	Biological proces	regulation of sulfur metabolic process	1/70	15/18670	0.0548	0.187838	0.144276	PDK4	1
GO:0043518	Biological proces	negative regulation of DNA damage response, signal transduction by p53 class mediator	1/70	15/18670	0.0548	0.187838	0.144276	CD44	1
GO:0045360	Biological proces	regulation of interleukin-1 biosynthetic process	1/70	15/18670	0.0548	0.187838	0.144276	TYROBP	1
GO:0045410	Biological proces	positive regulation of interleukin-6 biosynthetic process	1/70	15/18670	0.0548	0.187838	0.144276	TYROBP	1
GO:0046838	Biological proces	phosphorylated carbohydrate dephosphorylation	1/70	15/18670	0.0548	0.187838	0.144276	G6PC	1
GO:0070365	Biological proces	hepatocyte differentiation	1/70	15/18670	0.0548	0.187838	0.144276	PCK1	1
GO:0002495	Biological proces	antigen processing and presentation of peptide antigen via MHC class II	2/70	101/18670	0.0552	0.187838	0.144276	PYCARD/CTSS	2
GO:0031532	Biological proces	actin cytoskeleton reorganization	2/70	101/18670	0.0552	0.187838	0.144276	CSF1R/THSD7A	2
GO:0048525	Biological proces	negative regulation of viral process	2/70	101/18670	0.0552	0.187838	0.144276	OAS1/FCN1	2
GO:0050830	Biological proces	defense response to Gram-positive bacterium	2/70	101/18670	0.0552	0.187838	0.144276	LYZ/RNASE6	2
GO:1903426	Biological proces	regulation of reactive oxygen species biosynthetic process	2/70	101/18670	0.0552	0.187838	0.144276	ITGB2/CX3CR1	2
GO:1904018	Biological proces	positive regulation of vasculature development	3/70	230/18670	0.0554	0.187838	0.144276	ITGB2/CX3CR1/CYBB	3
GO:2001234	Biological proces	negative regulation of apoptotic signaling pathway	3/70	230/18670	0.0554	0.187838	0.144276	CX3CR1/CD44/IGF1	3
GO:0045765	Biological proces	regulation of angiogenesis	4/70	383/18670	0.0556	0.188383	0.144695	ITGB2/CX3CR1/CYBB/THBS2	4
GO:0031349	Biological proces	positive regulation of defense response	4/70	384/18670	0.056	0.188655	0.144904	MICB/PYCARD/FCN1/LPL	4
GO:0002504	Biological proces	antigen processing and presentation of peptide or polysaccharide antigen via MHC class II	2/70	102/18670	0.0562	0.188655	0.144904	PYCARD/CTSS	2
GO:2000379	Biological proces	positive regulation of reactive oxygen species metabolic process	2/70	102/18670	0.0562	0.188655	0.144904	ITGB2/TYROBP	2
GO:0071695	Biological proces	anatomical structure maturation	3/70	232/18670	0.0565	0.188655	0.144904	CX3CR1/C1QA/IGF1	3
GO:0007229	Biological proces	integrin-mediated signaling pathway	2/70	103/18670	0.0571	0.188655	0.144904	ITGB2/TYROBP	2
GO:0044264	Biological proces	cellular polysaccharide metabolic process	2/70	103/18670	0.0571	0.188655	0.144904	G6PC/IGF1	2
GO:0032970	Biological proces	regulation of actin filament-based process	4/70	388/18670	0.0578	0.188655	0.144904	CSF1R/PYCARD/ARPC1B/CORO1A	4
GO:0001523	Biological proces	retinoid metabolic process	2/70	104/18670	0.0581	0.188655	0.144904	CYP2C8/LPL	2
GO:0030593	Biological proces	neutrophil chemotaxis	2/70	104/18670	0.0581	0.188655	0.144904	ITGB2/RAC2	2
GO:0006469	Biological proces	negative regulation of protein kinase activity	3/70	235/18670	0.0583	0.188655	0.144904	PYCARD/PTPRC/PRKAR2B	3
GO:0006086	Biological proces	acetyl-CoA biosynthetic process from pyruvate	1/70	16/18670	0.0584	0.188655	0.144904	PDK4	1
GO:0006957	Biological proces	complement activation, alternative pathway	1/70	16/18670	0.0584	0.188655	0.144904	VSIG4	1
GO:0010885	Biological proces	regulation of cholesterol storage	1/70	16/18670	0.0584	0.188655	0.144904	LPL	1
GO:0016540	Biological proces	protein autoprocessing	1/70	16/18670	0.0584	0.188655	0.144904	CASP1	1
GO:0030033	Biological proces	microvillus assembly	1/70	16/18670	0.0584	0.188655	0.144904	FXYD5	1
GO:0030214	Biological proces	hyaluronan catabolic process	1/70	16/18670	0.0584	0.188655	0.144904	CD44	1
GO:0030889	Biological proces	negative regulation of B cell proliferation	1/70	16/18670	0.0584	0.188655	0.144904	TYROBP	1
GO:0034116	Biological proces	positive regulation of heterotypic cell-cell adhesion	1/70	16/18670	0.0584	0.188655	0.144904	CD44	1
GO:0042222	Biological proces	interleukin-1 biosynthetic process	1/70	16/18670	0.0584	0.188655	0.144904	TYROBP	1
GO:0044794	Biological proces	positive regulation by host of viral process	1/70	16/18670	0.0584	0.188655	0.144904	CSF1R	1
GO:0045618	Biological proces	positive regulation of keratinocyte differentiation	1/70	16/18670	0.0584	0.188655	0.144904	CYP27B1	1
GO:0070886	Biological proces	positive regulation of calcineurin-NFAT signaling cascade	1/70	16/18670	0.0584	0.188655	0.144904	IGF1	1
GO:0097067	Biological proces	cellular response to thyroid hormone stimulus	1/70	16/18670	0.0584	0.188655	0.144904	CTSS	1
GO:0106058	Biological proces	positive regulation of calcineurin-mediated signaling	1/70	16/18670	0.0584	0.188655	0.144904	IGF1	1
GO:1902166	Biological proces	negative regulation of intrinsic apoptotic signaling pathway in response to DNA damage by p53 class mediator	1/70	16/18670	0.0584	0.188655	0.144904	CD44	1
GO:1902992	Biological proces	negative regulation of amyloid precursor protein catabolic process	1/70	16/18670	0.0584	0.188655	0.144904	IGF1	1
GO:0071216	Biological proces	cellular response to biotic stimulus	3/70	236/18670	0.0589	0.190067	0.145989	CX3CR1/PYCARD/CASP1	3
GO:0002708	Biological proces	positive regulation of lymphocyte mediated immunity	2/70	105/18670	0.0591	0.190081	0.145999	MICB/PTPRC	2
GO:0002821	Biological proces	positive regulation of adaptive immune response	2/70	105/18670	0.0591	0.190081	0.145999	PYCARD/PTPRC	2
GO:0043122	Biological proces	regulation of I-kappaB kinase/NF-kappaB signaling	3/70	237/18670	0.0595	0.190671	0.146453	CX3CR1/PYCARD/CASP1	3
GO:0072330	Biological proces	monocarboxylic acid biosynthetic process	3/70	237/18670	0.0595	0.190671	0.146453	CYP2C8/PDK4/LPL	3
GO:0046578	Biological proces	regulation of Ras protein signal transduction	3/70	238/18670	0.0601	0.19161	0.147174	PLCE1/IGF1/FBP1	3
GO:0002456	Biological proces	T cell mediated immunity	2/70	106/18670	0.0601	0.19161	0.147174	MICB/PTPRC	2
GO:0042136	Biological proces	neurotransmitter biosynthetic process	2/70	106/18670	0.0601	0.19161	0.147174	ITGB2/CX3CR1	2
GO:0051402	Biological proces	neuron apoptotic process	3/70	239/18670	0.0607	0.192332	0.147728	CX3CR1/TYROBP/CORO1A	3
GO:0051341	Biological proces	regulation of oxidoreductase activity	2/70	107/18670	0.0611	0.192332	0.147728	GZMA/CYP27B1	2
GO:0010224	Biological proces	response to UV-B	1/70	17/18670	0.0619	0.192332	0.147728	CRIP1	1
GO:0010744	Biological proces	positive regulation of macrophage derived foam cell differentiation	1/70	17/18670	0.0619	0.192332	0.147728	LPL	1
GO:0045725	Biological proces	positive regulation of glycogen biosynthetic process	1/70	17/18670	0.0619	0.192332	0.147728	IGF1	1
GO:0050665	Biological proces	hydrogen peroxide biosynthetic process	1/70	17/18670	0.0619	0.192332	0.147728	CYBB	1
GO:0060263	Biological proces	regulation of respiratory burst	1/70	17/18670	0.0619	0.192332	0.147728	RAC2	1
GO:0072673	Biological proces	lamellipodium morphogenesis	1/70	17/18670	0.0619	0.192332	0.147728	CD44	1
GO:0098884	Biological proces	postsynaptic neurotransmitter receptor internalization	1/70	17/18670	0.0619	0.192332	0.147728	USP46	1
GO:0140239	Biological proces	postsynaptic endocytosis	1/70	17/18670	0.0619	0.192332	0.147728	USP46	1
GO:1902683	Biological proces	regulation of receptor localization to synapse	1/70	17/18670	0.0619	0.192332	0.147728	TYROBP	1
GO:1902931	Biological proces	negative regulation of alcohol biosynthetic process	1/70	17/18670	0.0619	0.192332	0.147728	CYP27B1	1
GO:1903975	Biological proces	regulation of glial cell migration	1/70	17/18670	0.0619	0.192332	0.147728	CX3CR1	1
GO:1904996	Biological proces	positive regulation of leukocyte adhesion to vascular endothelial cell	1/70	17/18670	0.0619	0.192332	0.147728	ITGB2	1
GO:2000811	Biological proces	negative regulation of anoikis	1/70	17/18670	0.0619	0.192332	0.147728	PDK4	1
GO:0006821	Biological proces	chloride transport	2/70	108/18670	0.0621	0.192359	0.147749	CA2/CLIC5	2
GO:0032526	Biological proces	response to retinoic acid	2/70	108/18670	0.0621	0.192359	0.147749	MICB/PCK1	2
GO:0051149	Biological proces	positive regulation of muscle cell differentiation	2/70	109/18670	0.0631	0.195126	0.149874	CD53/IGF1	2
GO:0002831	Biological proces	regulation of response to biotic stimulus	4/70	400/18670	0.0632	0.195126	0.149874	MICB/PYCARD/VSIG4/FCN1	4
GO:0031334	Biological proces	positive regulation of protein-containing complex assembly	3/70	244/18670	0.0638	0.196332	0.1508	PYCARD/ARPC1B/CORO1A	3
GO:0016101	Biological proces	diterpenoid metabolic process	2/70	110/18670	0.0641	0.196332	0.1508	CYP2C8/LPL	2
GO:0031623	Biological proces	receptor internalization	2/70	111/18670	0.0652	0.196332	0.1508	ITGB2/USP46	2
GO:0001911	Biological proces	negative regulation of leukocyte mediated cytotoxicity	1/70	18/18670	0.0654	0.196332	0.1508	PTPRC	1
GO:0007252	Biological proces	I-kappaB phosphorylation	1/70	18/18670	0.0654	0.196332	0.1508	CX3CR1	1
GO:0010878	Biological proces	cholesterol storage	1/70	18/18670	0.0654	0.196332	0.1508	LPL	1
GO:0032693	Biological proces	negative regulation of interleukin-10 production	1/70	18/18670	0.0654	0.196332	0.1508	TYROBP	1
GO:0034199	Biological proces	activation of protein kinase A activity	1/70	18/18670	0.0654	0.196332	0.1508	PRKAR2B	1
GO:0034375	Biological proces	high-density lipoprotein particle remodeling	1/70	18/18670	0.0654	0.196332	0.1508	LPL	1
GO:0036035	Biological proces	osteoclast development	1/70	18/18670	0.0654	0.196332	0.1508	TYROBP	1
GO:0045780	Biological proces	positive regulation of bone resorption	1/70	18/18670	0.0654	0.196332	0.1508	CA2	1
GO:0046459	Biological proces	short-chain fatty acid metabolic process	1/70	18/18670	0.0654	0.196332	0.1508	PCK1	1
GO:0046852	Biological proces	positive regulation of bone remodeling	1/70	18/18670	0.0654	0.196332	0.1508	CA2	1
GO:0070875	Biological proces	positive regulation of glycogen metabolic process	1/70	18/18670	0.0654	0.196332	0.1508	IGF1	1
GO:1900543	Biological proces	negative regulation of purine nucleotide metabolic process	1/70	18/18670	0.0654	0.196332	0.1508	FBP1	1
GO:1902165	Biological proces	regulation of intrinsic apoptotic signaling pathway in response to DNA damage by p53 class mediator	1/70	18/18670	0.0654	0.196332	0.1508	CD44	1
GO:2000479	Biological proces	regulation of cAMP-dependent protein kinase activity	1/70	18/18670	0.0654	0.196332	0.1508	PRKAR2B	1
GO:0014902	Biological proces	myotube differentiation	2/70	112/18670	0.0662	0.198341	0.152344	CD53/IGF1	2
GO:0002833	Biological proces	positive regulation of response to biotic stimulus	3/70	249/18670	0.0669	0.199402	0.153159	MICB/PYCARD/FCN1	3
GO:0006096	Biological proces	glycolytic process	2/70	113/18670	0.0672	0.199402	0.153159	IGF1/FBP1	2
GO:0045017	Biological proces	glycerolipid biosynthetic process	3/70	251/18670	0.0682	0.199402	0.153159	LPL/PLCE1/PCK1	3
GO:0005976	Biological proces	polysaccharide metabolic process	2/70	114/18670	0.0683	0.199402	0.153159	G6PC/IGF1	2
GO:0006757	Biological proces	ATP generation from ADP	2/70	114/18670	0.0683	0.199402	0.153159	IGF1/FBP1	2
GO:0001832	Biological proces	blastocyst growth	1/70	19/18670	0.0689	0.199402	0.153159	IGF1	1
GO:0002710	Biological proces	negative regulation of T cell mediated immunity	1/70	19/18670	0.0689	0.199402	0.153159	PTPRC	1
GO:0002922	Biological proces	positive regulation of humoral immune response	1/70	19/18670	0.0689	0.199402	0.153159	PTPRC	1
GO:0015669	Biological proces	gas transport	1/70	19/18670	0.0689	0.199402	0.153159	CA2	1
GO:0032026	Biological proces	response to magnesium ion	1/70	19/18670	0.0689	0.199402	0.153159	FBP1	1
GO:0032780	Biological proces	negative regulation of ATPase activity	1/70	19/18670	0.0689	0.199402	0.153159	TNNT2	1
GO:0045076	Biological proces	regulation of interleukin-2 biosynthetic process	1/70	19/18670	0.0689	0.199402	0.153159	PTPRC	1
GO:0045980	Biological proces	negative regulation of nucleotide metabolic process	1/70	19/18670	0.0689	0.199402	0.153159	FBP1	1
GO:0046597	Biological proces	negative regulation of viral entry into host cell	1/70	19/18670	0.0689	0.199402	0.153159	FCN1	1
GO:0046641	Biological proces	positive regulation of alpha-beta T cell proliferation	1/70	19/18670	0.0689	0.199402	0.153159	PTPRC	1
GO:0060004	Biological proces	reflex	1/70	19/18670	0.0689	0.199402	0.153159	USP46	1
GO:0070989	Biological proces	oxidative demethylation	1/70	19/18670	0.0689	0.199402	0.153159	CYP2C8	1
GO:0090201	Biological proces	negative regulation of release of cytochrome c from mitochondria	1/70	19/18670	0.0689	0.199402	0.153159	IGF1	1
GO:1901741	Biological proces	positive regulation of myoblast fusion	1/70	19/18670	0.0689	0.199402	0.153159	CD53	1
GO:1905288	Biological proces	vascular associated smooth muscle cell apoptotic process	1/70	19/18670	0.0689	0.199402	0.153159	IGF1	1
GO:1905459	Biological proces	regulation of vascular associated smooth muscle cell apoptotic process	1/70	19/18670	0.0689	0.199402	0.153159	IGF1	1
GO:2000010	Biological proces	positive regulation of protein localization to cell surface	1/70	19/18670	0.0689	0.199402	0.153159	TYROBP	1
GO:0032963	Biological proces	collagen metabolic process	2/70	115/18670	0.0693	0.200209	0.153778	COL1A2/CTSS	2
GO:0010822	Biological proces	positive regulation of mitochondrion organization	2/70	116/18670	0.0704	0.202924	0.155864	PYCARD/RAC2	2
GO:0030099	Biological proces	myeloid cell differentiation	4/70	416/18670	0.0708	0.203308	0.156159	CSF1R/TYROBP/ACTN1/CA2	4
GO:0002761	Biological proces	regulation of myeloid leukocyte differentiation	2/70	117/18670	0.0714	0.203308	0.156159	TYROBP/CA2	2
GO:0051153	Biological proces	regulation of striated muscle cell differentiation	2/70	117/18670	0.0714	0.203308	0.156159	CD53/IGF1	2
GO:0033673	Biological proces	negative regulation of kinase activity	3/70	257/18670	0.0721	0.203308	0.156159	PYCARD/PTPRC/PRKAR2B	3
GO:0002577	Biological proces	regulation of antigen processing and presentation	1/70	20/18670	0.0724	0.203308	0.156159	PYCARD	1
GO:0006071	Biological proces	glycerol metabolic process	1/70	20/18670	0.0724	0.203308	0.156159	PCK1	1
GO:0006677	Biological proces	glycosylceramide metabolic process	1/70	20/18670	0.0724	0.203308	0.156159	B3GALT2	1
GO:0010560	Biological proces	positive regulation of glycoprotein biosynthetic process	1/70	20/18670	0.0724	0.203308	0.156159	IGF1	1
GO:0010592	Biological proces	positive regulation of lamellipodium assembly	1/70	20/18670	0.0724	0.203308	0.156159	RAC2	1
GO:0019373	Biological proces	epoxygenase P450 pathway	1/70	20/18670	0.0724	0.203308	0.156159	CYP2C8	1
GO:0030220	Biological proces	platelet formation	1/70	20/18670	0.0724	0.203308	0.156159	ACTN1	1
GO:0032769	Biological proces	negative regulation of monooxygenase activity	1/70	20/18670	0.0724	0.203308	0.156159	CYP27B1	1
GO:0032816	Biological proces	positive regulation of natural killer cell activation	1/70	20/18670	0.0724	0.203308	0.156159	TYROBP	1
GO:0042053	Biological proces	regulation of dopamine metabolic process	1/70	20/18670	0.0724	0.203308	0.156159	ITGB2	1
GO:0042069	Biological proces	regulation of catecholamine metabolic process	1/70	20/18670	0.0724	0.203308	0.156159	ITGB2	1
GO:0043931	Biological proces	ossification involved in bone maturation	1/70	20/18670	0.0724	0.203308	0.156159	IGF1	1
GO:1903978	Biological proces	regulation of microglial cell activation	1/70	20/18670	0.0724	0.203308	0.156159	PTPRC	1
GO:1990266	Biological proces	neutrophil migration	2/70	118/18670	0.0725	0.203308	0.156159	ITGB2/RAC2	2
GO:0043406	Biological proces	positive regulation of MAP kinase activity	3/70	258/18670	0.0728	0.203813	0.156547	PTPRC/PLCE1/IGF1	3
GO:0090257	Biological proces	regulation of muscle system process	3/70	259/18670	0.0734	0.205357	0.157733	TNNT2/PLCE1/IGF1	3
GO:1901342	Biological proces	regulation of vasculature development	4/70	422/18670	0.0738	0.20613	0.158326	ITGB2/CX3CR1/CYBB/THBS2	4
GO:0003014	Biological proces	renal system process	2/70	120/18670	0.0746	0.206328	0.158478	MCAM/PRKAR2B	2
GO:0006721	Biological proces	terpenoid metabolic process	2/70	120/18670	0.0746	0.206328	0.158478	CYP2C8/LPL	2
GO:0022612	Biological proces	gland morphogenesis	2/70	120/18670	0.0746	0.206328	0.158478	CSF1R/CRIP1	2
GO:0072089	Biological proces	stem cell proliferation	2/70	120/18670	0.0746	0.206328	0.158478	CX3CR1/PTPRC	2
GO:0051091	Biological proces	positive regulation of DNA-binding transcription factor activity	3/70	261/18670	0.0748	0.206328	0.158478	ITGB2/CX3CR1/PYCARD	3
GO:0110053	Biological proces	regulation of actin filament organization	3/70	261/18670	0.0748	0.206328	0.158478	PYCARD/ARPC1B/CORO1A	3
GO:0052548	Biological proces	regulation of endopeptidase activity	4/70	425/18670	0.0753	0.206328	0.158478	PYCARD/CASP1/CD44/TNFAIP8	4
GO:0001704	Biological proces	formation of primary germ layer	2/70	121/18670	0.0757	0.206328	0.158478	ITGB2/FN1	2
GO:1903578	Biological proces	regulation of ATP metabolic process	2/70	121/18670	0.0757	0.206328	0.158478	IGF1/FBP1	2
GO:0001779	Biological proces	natural killer cell differentiation	1/70	21/18670	0.0759	0.206328	0.158478	PTPRC	1
GO:0010310	Biological proces	regulation of hydrogen peroxide metabolic process	1/70	21/18670	0.0759	0.206328	0.158478	RAC2	1
GO:0017000	Biological proces	antibiotic biosynthetic process	1/70	21/18670	0.0759	0.206328	0.158478	CYBB	1
GO:0032516	Biological proces	positive regulation of phosphoprotein phosphatase activity	1/70	21/18670	0.0759	0.206328	0.158478	PTPRC	1
GO:0036344	Biological proces	platelet morphogenesis	1/70	21/18670	0.0759	0.206328	0.158478	ACTN1	1
GO:0071498	Biological proces	cellular response to fluid shear stress	1/70	21/18670	0.0759	0.206328	0.158478	CA2	1
GO:1900016	Biological proces	negative regulation of cytokine production involved in inflammatory response	1/70	21/18670	0.0759	0.206328	0.158478	PYCARD	1
GO:1901739	Biological proces	regulation of myoblast fusion	1/70	21/18670	0.0759	0.206328	0.158478	CD53	1
GO:1904469	Biological proces	positive regulation of tumor necrosis factor secretion	1/70	21/18670	0.0759	0.206328	0.158478	LPL	1
GO:0019730	Biological proces	antimicrobial humoral response	2/70	122/18670	0.0768	0.208077	0.159822	LYZ/RNASE6	2
GO:0046031	Biological proces	ADP metabolic process	2/70	122/18670	0.0768	0.208077	0.159822	IGF1/FBP1	2
GO:0062012	Biological proces	regulation of small molecule metabolic process	4/70	429/18670	0.0774	0.209398	0.160836	PDK4/CYP27B1/IGF1/FBP1	4
GO:0071621	Biological proces	granulocyte chemotaxis	2/70	123/18670	0.0778	0.210186	0.161442	ITGB2/RAC2	2
GO:1901617	Biological proces	organic hydroxy compound biosynthetic process	3/70	266/18670	0.0781	0.210186	0.161442	CYP27B1/PLCE1/PCK1	3
GO:0008637	Biological proces	apoptotic mitochondrial changes	2/70	124/18670	0.0789	0.210186	0.161442	PYCARD/IGF1	2
GO:0051101	Biological proces	regulation of DNA binding	2/70	124/18670	0.0789	0.210186	0.161442	GZMA/IGF1	2
GO:0002052	Biological proces	positive regulation of neuroblast proliferation	1/70	22/18670	0.0794	0.210186	0.161442	CX3CR1	1
GO:0003094	Biological proces	glomerular filtration	1/70	22/18670	0.0794	0.210186	0.161442	MCAM	1
GO:0005980	Biological proces	glycogen catabolic process	1/70	22/18670	0.0794	0.210186	0.161442	G6PC	1
GO:0006085	Biological proces	acetyl-CoA biosynthetic process	1/70	22/18670	0.0794	0.210186	0.161442	PDK4	1
GO:0010884	Biological proces	positive regulation of lipid storage	1/70	22/18670	0.0794	0.210186	0.161442	LPL	1
GO:0031342	Biological proces	negative regulation of cell killing	1/70	22/18670	0.0794	0.210186	0.161442	PTPRC	1
GO:0033622	Biological proces	integrin activation	1/70	22/18670	0.0794	0.210186	0.161442	FN1	1
GO:0035584	Biological proces	calcium-mediated signaling using intracellular calcium source	1/70	22/18670	0.0794	0.210186	0.161442	PTPRC	1
GO:0042094	Biological proces	interleukin-2 biosynthetic process	1/70	22/18670	0.0794	0.210186	0.161442	PTPRC	1
GO:0042359	Biological proces	vitamin D metabolic process	1/70	22/18670	0.0794	0.210186	0.161442	CYP27B1	1
GO:0046339	Biological proces	diacylglycerol metabolic process	1/70	22/18670	0.0794	0.210186	0.161442	PLCE1	1
GO:0006816	Biological proces	calcium ion transport	4/70	434/18670	0.08	0.211179	0.162205	PTPRC/CORO1A/CYP27B1/PLCE1	4
GO:0045471	Biological proces	response to ethanol	2/70	125/18670	0.08	0.211179	0.162205	CYBB/USP46	2
GO:0007249	Biological proces	I-kappaB kinase/NF-kappaB signaling	3/70	269/18670	0.0802	0.211179	0.162205	CX3CR1/PYCARD/CASP1	3
GO:0043491	Biological proces	protein kinase B signaling	3/70	269/18670	0.0802	0.211179	0.162205	CX3CR1/RAC2/IGF1	3
GO:0032868	Biological proces	response to insulin	3/70	272/18670	0.0823	0.214117	0.164461	PDK4/LPL/PCK1	3
GO:1902105	Biological proces	regulation of leukocyte differentiation	3/70	272/18670	0.0823	0.214117	0.164461	TYROBP/PTPRC/CA2	3
GO:0009251	Biological proces	glucan catabolic process	1/70	23/18670	0.0828	0.214117	0.164461	G6PC	1
GO:0019400	Biological proces	alditol metabolic process	1/70	23/18670	0.0828	0.214117	0.164461	PCK1	1
GO:0032959	Biological proces	inositol trisphosphate biosynthetic process	1/70	23/18670	0.0828	0.214117	0.164461	PLCE1	1
GO:0045821	Biological proces	positive regulation of glycolytic process	1/70	23/18670	0.0828	0.214117	0.164461	IGF1	1
GO:0051004	Biological proces	regulation of lipoprotein lipase activity	1/70	23/18670	0.0828	0.214117	0.164461	LPL	1
GO:0060055	Biological proces	angiogenesis involved in wound healing	1/70	23/18670	0.0828	0.214117	0.164461	MCAM	1
GO:0070977	Biological proces	bone maturation	1/70	23/18670	0.0828	0.214117	0.164461	IGF1	1
GO:0071305	Biological proces	cellular response to vitamin D	1/70	23/18670	0.0828	0.214117	0.164461	CYP27B1	1
GO:0071467	Biological proces	cellular response to pH	1/70	23/18670	0.0828	0.214117	0.164461	PCK1	1
GO:0097205	Biological proces	renal filtration	1/70	23/18670	0.0828	0.214117	0.164461	MCAM	1
GO:1902254	Biological proces	negative regulation of intrinsic apoptotic signaling pathway by p53 class mediator	1/70	23/18670	0.0828	0.214117	0.164461	CD44	1
GO:0061448	Biological proces	connective tissue development	3/70	273/18670	0.083	0.21423	0.164548	TGFBI/CD44/CRIP1	3
GO:0002687	Biological proces	positive regulation of leukocyte migration	2/70	128/18670	0.0833	0.214885	0.165051	PYCARD/RAC2	2
GO:0009110	Biological proces	vitamin biosynthetic process	1/70	24/18670	0.0863	0.21843	0.167774	CYP27B1	1
GO:0032528	Biological proces	microvillus organization	1/70	24/18670	0.0863	0.21843	0.167774	FXYD5	1
GO:0042738	Biological proces	exogenous drug catabolic process	1/70	24/18670	0.0863	0.21843	0.167774	CYP2C8	1
GO:0043302	Biological proces	positive regulation of leukocyte degranulation	1/70	24/18670	0.0863	0.21843	0.167774	ITGB2	1
GO:0045606	Biological proces	positive regulation of epidermal cell differentiation	1/70	24/18670	0.0863	0.21843	0.167774	CYP27B1	1
GO:0046697	Biological proces	decidualization	1/70	24/18670	0.0863	0.21843	0.167774	CYP27B1	1
GO:0050687	Biological proces	negative regulation of defense response to virus	1/70	24/18670	0.0863	0.21843	0.167774	MICB	1
GO:0050857	Biological proces	positive regulation of antigen receptor-mediated signaling pathway	1/70	24/18670	0.0863	0.21843	0.167774	PTPRC	1
GO:0090023	Biological proces	positive regulation of neutrophil chemotaxis	1/70	24/18670	0.0863	0.21843	0.167774	RAC2	1
GO:0099590	Biological proces	neurotransmitter receptor internalization	1/70	24/18670	0.0863	0.21843	0.167774	USP46	1
GO:1903010	Biological proces	regulation of bone development	1/70	24/18670	0.0863	0.21843	0.167774	TYROBP	1
GO:1903020	Biological proces	positive regulation of glycoprotein metabolic process	1/70	24/18670	0.0863	0.21843	0.167774	IGF1	1
GO:2000209	Biological proces	regulation of anoikis	1/70	24/18670	0.0863	0.21843	0.167774	PDK4	1
GO:0006165	Biological proces	nucleoside diphosphate phosphorylation	2/70	132/18670	0.0878	0.221495	0.170129	IGF1/FBP1	2
GO:0042476	Biological proces	odontogenesis	2/70	132/18670	0.0878	0.221495	0.170129	COL1A2/CA2	2
GO:0043280	Biological proces	positive regulation of cysteine-type endopeptidase activity involved in apoptotic process	2/70	132/18670	0.0878	0.221495	0.170129	PYCARD/CASP1	2
GO:0031503	Biological proces	protein-containing complex localization	3/70	281/18670	0.0887	0.222692	0.171048	TYROBP/USP46/ANKS1B	3
GO:0006688	Biological proces	glycosphingolipid biosynthetic process	1/70	25/18670	0.0897	0.222692	0.171048	B3GALT2	1
GO:0032104	Biological proces	regulation of response to extracellular stimulus	1/70	25/18670	0.0897	0.222692	0.171048	CYP27B1	1
GO:0032107	Biological proces	regulation of response to nutrient levels	1/70	25/18670	0.0897	0.222692	0.171048	CYP27B1	1
GO:0044247	Biological proces	cellular polysaccharide catabolic process	1/70	25/18670	0.0897	0.222692	0.171048	G6PC	1
GO:0045830	Biological proces	positive regulation of isotype switching	1/70	25/18670	0.0897	0.222692	0.171048	PTPRC	1
GO:0050901	Biological proces	leukocyte tethering or rolling	1/70	25/18670	0.0897	0.222692	0.171048	CX3CR1	1
GO:0051156	Biological proces	glucose 6-phosphate metabolic process	1/70	25/18670	0.0897	0.222692	0.171048	G6PC	1
GO:0061050	Biological proces	regulation of cell growth involved in cardiac muscle cell development	1/70	25/18670	0.0897	0.222692	0.171048	IGF1	1
GO:1904385	Biological proces	cellular response to angiotensin	1/70	25/18670	0.0897	0.222692	0.171048	CA2	1
GO:2000679	Biological proces	positive regulation of transcription regulatory region DNA binding	1/70	25/18670	0.0897	0.222692	0.171048	IGF1	1
GO:0009135	Biological proces	purine nucleoside diphosphate metabolic process	2/70	134/18670	0.0901	0.222692	0.171048	IGF1/FBP1	2
GO:0009179	Biological proces	purine ribonucleoside diphosphate metabolic process	2/70	134/18670	0.0901	0.222692	0.171048	IGF1/FBP1	2
GO:0046939	Biological proces	nucleotide phosphorylation	2/70	134/18670	0.0901	0.222692	0.171048	IGF1/FBP1	2
GO:0051258	Biological proces	protein polymerization	3/70	283/18670	0.0901	0.222692	0.171048	PYCARD/ARPC1B/CORO1A	3
GO:0021700	Biological proces	developmental maturation	3/70	284/18670	0.0908	0.223891	0.171969	CX3CR1/C1QA/IGF1	3
GO:0031647	Biological proces	regulation of protein stability	3/70	284/18670	0.0908	0.223891	0.171969	TYROBP/PYCARD/IGF1	3
GO:0051348	Biological proces	negative regulation of transferase activity	3/70	285/18670	0.0916	0.224969	0.172797	PYCARD/PTPRC/PRKAR2B	3
GO:0051604	Biological proces	protein maturation	3/70	285/18670	0.0916	0.224969	0.172797	PYCARD/CASP1/CTSS	3
GO:0009185	Biological proces	ribonucleoside diphosphate metabolic process	2/70	136/18670	0.0924	0.224969	0.172797	IGF1/FBP1	2
GO:0001916	Biological proces	positive regulation of T cell mediated cytotoxicity	1/70	26/18670	0.0931	0.224969	0.172797	PTPRC	1
GO:0002230	Biological proces	positive regulation of defense response to virus by host	1/70	26/18670	0.0931	0.224969	0.172797	PYCARD	1
GO:0032957	Biological proces	inositol trisphosphate metabolic process	1/70	26/18670	0.0931	0.224969	0.172797	PLCE1	1
GO:0034114	Biological proces	regulation of heterotypic cell-cell adhesion	1/70	26/18670	0.0931	0.224969	0.172797	CD44	1
GO:0043901	Biological proces	negative regulation of multi-organism process	1/70	26/18670	0.0931	0.224969	0.172797	IGF1	1
GO:0051125	Biological proces	regulation of actin nucleation	1/70	26/18670	0.0931	0.224969	0.172797	CORO1A	1
GO:0060074	Biological proces	synapse maturation	1/70	26/18670	0.0931	0.224969	0.172797	CX3CR1	1
GO:0071624	Biological proces	positive regulation of granulocyte chemotaxis	1/70	26/18670	0.0931	0.224969	0.172797	RAC2	1
GO:0071711	Biological proces	basement membrane organization	1/70	26/18670	0.0931	0.224969	0.172797	CTSS	1
GO:0097066	Biological proces	response to thyroid hormone	1/70	26/18670	0.0931	0.224969	0.172797	CTSS	1
GO:1902473	Biological proces	regulation of protein localization to synapse	1/70	26/18670	0.0931	0.224969	0.172797	TYROBP	1
GO:1903579	Biological proces	negative regulation of ATP metabolic process	1/70	26/18670	0.0931	0.224969	0.172797	FBP1	1
GO:0006958	Biological proces	complement activation, classical pathway	2/70	137/18670	0.0935	0.225706	0.173362	C1QA/C1QB	2
GO:0097193	Biological proces	intrinsic apoptotic signaling pathway	3/70	289/18670	0.0945	0.227781	0.174956	PYCARD/CD44/CRIP1	3
GO:0046631	Biological proces	alpha-beta T cell activation	2/70	138/18670	0.0947	0.227894	0.175043	PTPRC/DOCK2	2
GO:0042063	Biological proces	gliogenesis	3/70	290/18670	0.0953	0.228413	0.175442	CSF1R/CX3CR1/C1QA	3
GO:0051346	Biological proces	negative regulation of hydrolase activity	4/70	463/18670	0.0958	0.228413	0.175442	GZMA/CD44/TNFAIP8/TNNT2	4
GO:0002433	Biological proces	immune response-regulating cell surface receptor signaling pathway involved in phagocytosis	2/70	139/18670	0.0958	0.228413	0.175442	ARPC1B/PTPRC	2
GO:0006720	Biological proces	isoprenoid metabolic process	2/70	139/18670	0.0958	0.228413	0.175442	CYP2C8/LPL	2
GO:0038096	Biological proces	Fc-gamma receptor signaling pathway involved in phagocytosis	2/70	139/18670	0.0958	0.228413	0.175442	ARPC1B/PTPRC	2
GO:0071356	Biological proces	cellular response to tumor necrosis factor	3/70	291/18670	0.096	0.228413	0.175442	PYCARD/CASP1/PCK1	3
GO:0072521	Biological proces	purine-containing compound metabolic process	4/70	464/18670	0.0964	0.228413	0.175442	PDK4/G6PC/IGF1/FBP1	4
GO:0000272	Biological proces	polysaccharide catabolic process	1/70	27/18670	0.0965	0.228413	0.175442	G6PC	1
GO:0006706	Biological proces	steroid catabolic process	1/70	27/18670	0.0965	0.228413	0.175442	CYP27B1	1
GO:0046885	Biological proces	regulation of hormone biosynthetic process	1/70	27/18670	0.0965	0.228413	0.175442	CYP27B1	1
GO:0048143	Biological proces	astrocyte activation	1/70	27/18670	0.0965	0.228413	0.175442	C1QA	1
GO:0048799	Biological proces	animal organ maturation	1/70	27/18670	0.0965	0.228413	0.175442	IGF1	1
GO:0051450	Biological proces	myoblast proliferation	1/70	27/18670	0.0965	0.228413	0.175442	IGF1	1
GO:0009410	Biological proces	response to xenobiotic stimulus	3/70	292/18670	0.0968	0.228688	0.175653	CYP2C8/PRKAR2B/PCK1	3
GO:0042737	Biological proces	drug catabolic process	2/70	140/18670	0.097	0.228998	0.175891	CYP2C8/PCK1	2
GO:0051146	Biological proces	striated muscle cell differentiation	3/70	293/18670	0.0975	0.229872	0.176562	CD53/TNNT2/IGF1	3
GO:0097530	Biological proces	granulocyte migration	2/70	141/18670	0.0982	0.23116	0.177552	ITGB2/RAC2	2
GO:0042326	Biological proces	negative regulation of phosphorylation	4/70	468/18670	0.0987	0.231689	0.177958	PYCARD/PTPRC/PRKAR2B/FBP1	4
GO:0002218	Biological proces	activation of innate immune response	2/70	142/18670	0.0993	0.231689	0.177958	PYCARD/FCN1	2
GO:0038094	Biological proces	Fc-gamma receptor signaling pathway	2/70	142/18670	0.0993	0.231689	0.177958	ARPC1B/PTPRC	2
GO:0008045	Biological proces	motor neuron axon guidance	1/70	28/18670	0.0999	0.231689	0.177958	RAC2	1
GO:0010894	Biological proces	negative regulation of steroid biosynthetic process	1/70	28/18670	0.0999	0.231689	0.177958	CYP27B1	1
GO:0034368	Biological proces	protein-lipid complex remodeling	1/70	28/18670	0.0999	0.231689	0.177958	LPL	1
GO:0034369	Biological proces	plasma lipoprotein particle remodeling	1/70	28/18670	0.0999	0.231689	0.177958	LPL	1
GO:0045408	Biological proces	regulation of interleukin-6 biosynthetic process	1/70	28/18670	0.0999	0.231689	0.177958	TYROBP	1
GO:0060512	Biological proces	prostate gland morphogenesis	1/70	28/18670	0.0999	0.231689	0.177958	CRIP1	1
GO:1902003	Biological proces	regulation of amyloid-beta formation	1/70	28/18670	0.0999	0.231689	0.177958	IGF1	1
GO:1902745	Biological proces	positive regulation of lamellipodium organization	1/70	28/18670	0.0999	0.231689	0.177958	RAC2	1
GO:1904994	Biological proces	regulation of leukocyte adhesion to vascular endothelial cell	1/70	28/18670	0.0999	0.231689	0.177958	ITGB2	1
GO:0002429	Biological proces	immune response-activating cell surface receptor signaling pathway	4/70	473/18670	0.102	0.235042	0.180533	MICB/ARPC1B/PTPRC/FCN1	4
GO:0002757	Biological proces	immune response-activating signal transduction	4/70	473/18670	0.102	0.235042	0.180533	MICB/ARPC1B/PTPRC/FCN1	4
GO:0002431	Biological proces	Fc receptor mediated stimulatory signaling pathway	2/70	145/18670	0.103	0.23597	0.181246	ARPC1B/PTPRC	2
GO:0071901	Biological proces	negative regulation of protein serine/threonine kinase activity	2/70	145/18670	0.103	0.23597	0.181246	PYCARD/PRKAR2B	2
GO:0005979	Biological proces	regulation of glycogen biosynthetic process	1/70	29/18670	0.103	0.23597	0.181246	IGF1	1
GO:0010962	Biological proces	regulation of glucan biosynthetic process	1/70	29/18670	0.103	0.23597	0.181246	IGF1	1
GO:0034331	Biological proces	cell junction maintenance	1/70	29/18670	0.103	0.23597	0.181246	CSF1R	1
GO:0034367	Biological proces	protein-containing complex remodeling	1/70	29/18670	0.103	0.23597	0.181246	LPL	1
GO:0042226	Biological proces	interleukin-6 biosynthetic process	1/70	29/18670	0.103	0.23597	0.181246	TYROBP	1
GO:0061099	Biological proces	negative regulation of protein tyrosine kinase activity	1/70	29/18670	0.103	0.23597	0.181246	PTPRC	1
GO:1902624	Biological proces	positive regulation of neutrophil migration	1/70	29/18670	0.103	0.23597	0.181246	RAC2	1
GO:2000727	Biological proces	positive regulation of cardiac muscle cell differentiation	1/70	29/18670	0.103	0.23597	0.181246	IGF1	1
GO:0002224	Biological proces	toll-like receptor signaling pathway	2/70	146/18670	0.104	0.237455	0.182387	ITGB2/CTSS	2
GO:0070838	Biological proces	divalent metal ion transport	4/70	479/18670	0.105	0.23749	0.182414	PTPRC/CORO1A/CYP27B1/PLCE1	4
GO:0043524	Biological proces	negative regulation of neuron apoptotic process	2/70	147/18670	0.105	0.23749	0.182414	CX3CR1/CORO1A	2
GO:0071236	Biological proces	cellular response to antibiotic	2/70	147/18670	0.105	0.23749	0.182414	CYBB/CRIP1	2
GO:0010743	Biological proces	regulation of macrophage derived foam cell differentiation	1/70	30/18670	0.107	0.23749	0.182414	LPL	1
GO:0021772	Biological proces	olfactory bulb development	1/70	30/18670	0.107	0.23749	0.182414	CSF1R	1
GO:0032743	Biological proces	positive regulation of interleukin-2 production	1/70	30/18670	0.107	0.23749	0.182414	PTPRC	1
GO:0042759	Biological proces	long-chain fatty acid biosynthetic process	1/70	30/18670	0.107	0.23749	0.182414	CYP2C8	1
GO:0044788	Biological proces	modulation by host of viral process	1/70	30/18670	0.107	0.23749	0.182414	CSF1R	1
GO:0045939	Biological proces	negative regulation of steroid metabolic process	1/70	30/18670	0.107	0.23749	0.182414	CYP27B1	1
GO:0045954	Biological proces	positive regulation of natural killer cell mediated cytotoxicity	1/70	30/18670	0.107	0.23749	0.182414	MICB	1
GO:0046320	Biological proces	regulation of fatty acid oxidation	1/70	30/18670	0.107	0.23749	0.182414	PDK4	1
GO:0046596	Biological proces	regulation of viral entry into host cell	1/70	30/18670	0.107	0.23749	0.182414	FCN1	1
GO:0046640	Biological proces	regulation of alpha-beta T cell proliferation	1/70	30/18670	0.107	0.23749	0.182414	PTPRC	1
GO:0048873	Biological proces	homeostasis of number of cells within a tissue	1/70	30/18670	0.107	0.23749	0.182414	CORO1A	1
GO:0050690	Biological proces	regulation of defense response to virus by virus	1/70	30/18670	0.107	0.23749	0.182414	DOCK2	1
GO:0050869	Biological proces	negative regulation of B cell activation	1/70	30/18670	0.107	0.23749	0.182414	TYROBP	1
GO:0071549	Biological proces	cellular response to dexamethasone stimulus	1/70	30/18670	0.107	0.23749	0.182414	PCK1	1
GO:0090022	Biological proces	regulation of neutrophil chemotaxis	1/70	30/18670	0.107	0.23749	0.182414	RAC2	1
GO:0090200	Biological proces	positive regulation of release of cytochrome c from mitochondria	1/70	30/18670	0.107	0.23749	0.182414	PYCARD	1
GO:0090314	Biological proces	positive regulation of protein targeting to membrane	1/70	30/18670	0.107	0.23749	0.182414	ITGB2	1
GO:0002706	Biological proces	regulation of lymphocyte mediated immunity	2/70	149/18670	0.108	0.238546	0.183225	MICB/PTPRC	2
GO:0009267	Biological proces	cellular response to starvation	2/70	149/18670	0.108	0.238546	0.183225	PDK4/PCK1	2
GO:1903900	Biological proces	regulation of viral life cycle	2/70	149/18670	0.108	0.238546	0.183225	OAS1/FCN1	2
GO:2001056	Biological proces	positive regulation of cysteine-type endopeptidase activity	2/70	149/18670	0.108	0.238546	0.183225	PYCARD/CASP1	2
GO:0050777	Biological proces	negative regulation of immune response	2/70	150/18670	0.109	0.240412	0.184658	VSIG4/PTPRC	2
GO:0072511	Biological proces	divalent inorganic cation transport	4/70	486/18670	0.109	0.240412	0.184658	PTPRC/CORO1A/CYP27B1/PLCE1	4
GO:0021988	Biological proces	olfactory lobe development	1/70	31/18670	0.11	0.240412	0.184658	CSF1R	1
GO:0031338	Biological proces	regulation of vesicle fusion	1/70	31/18670	0.11	0.240412	0.184658	CORO1A	1
GO:0032770	Biological proces	positive regulation of monooxygenase activity	1/70	31/18670	0.11	0.240412	0.184658	CYP27B1	1
GO:0043304	Biological proces	regulation of mast cell degranulation	1/70	31/18670	0.11	0.240412	0.184658	RAC2	1
GO:0044319	Biological proces	wound healing, spreading of cells	1/70	31/18670	0.11	0.240412	0.184658	CD44	1
GO:0090505	Biological proces	epiboly involved in wound healing	1/70	31/18670	0.11	0.240412	0.184658	CD44	1
GO:1902230	Biological proces	negative regulation of intrinsic apoptotic signaling pathway in response to DNA damage	1/70	31/18670	0.11	0.240412	0.184658	CD44	1
GO:1902253	Biological proces	regulation of intrinsic apoptotic signaling pathway by p53 class mediator	1/70	31/18670	0.11	0.240412	0.184658	CD44	1
GO:2000406	Biological proces	positive regulation of T cell migration	1/70	31/18670	0.11	0.240412	0.184658	PYCARD	1
GO:0055088	Biological proces	lipid homeostasis	2/70	151/18670	0.11	0.240412	0.184658	LPL/G6PC	2
GO:0034612	Biological proces	response to tumor necrosis factor	3/70	312/18670	0.112	0.243873	0.187316	PYCARD/CASP1/PCK1	3
GO:0042133	Biological proces	neurotransmitter metabolic process	2/70	153/18670	0.112	0.243873	0.187316	ITGB2/CX3CR1	2
GO:0002323	Biological proces	natural killer cell activation involved in immune response	1/70	32/18670	0.113	0.243873	0.187316	CORO1A	1
GO:0008210	Biological proces	estrogen metabolic process	1/70	32/18670	0.113	0.243873	0.187316	CYP2C8	1
GO:0032814	Biological proces	regulation of natural killer cell activation	1/70	32/18670	0.113	0.243873	0.187316	TYROBP	1
GO:0033006	Biological proces	regulation of mast cell activation involved in immune response	1/70	32/18670	0.113	0.243873	0.187316	RAC2	1
GO:0042573	Biological proces	retinoic acid metabolic process	1/70	32/18670	0.113	0.243873	0.187316	CYP2C8	1
GO:0051385	Biological proces	response to mineralocorticoid	1/70	32/18670	0.113	0.243873	0.187316	CYBB	1
GO:0071295	Biological proces	cellular response to vitamin	1/70	32/18670	0.113	0.243873	0.187316	CYP27B1	1
GO:0071353	Biological proces	cellular response to interleukin-4	1/70	32/18670	0.113	0.243873	0.187316	CORO1A	1
GO:0090504	Biological proces	epiboly	1/70	32/18670	0.113	0.243873	0.187316	CD44	1
GO:1903955	Biological proces	positive regulation of protein targeting to mitochondrion	1/70	32/18670	0.113	0.243873	0.187316	RAC2	1
GO:1904467	Biological proces	regulation of tumor necrosis factor secretion	1/70	32/18670	0.113	0.243873	0.187316	LPL	1
GO:0009132	Biological proces	nucleoside diphosphate metabolic process	2/70	154/18670	0.114	0.244018	0.187428	IGF1/FBP1	2
GO:0055067	Biological proces	monovalent inorganic cation homeostasis	2/70	154/18670	0.114	0.244018	0.187428	PDK4/CA2	2
GO:0001914	Biological proces	regulation of T cell mediated cytotoxicity	1/70	33/18670	0.117	0.24786	0.190379	PTPRC	1
GO:0002717	Biological proces	positive regulation of natural killer cell mediated immunity	1/70	33/18670	0.117	0.24786	0.190379	MICB	1
GO:0010039	Biological proces	response to iron ion	1/70	33/18670	0.117	0.24786	0.190379	C1QA	1
GO:0010591	Biological proces	regulation of lamellipodium assembly	1/70	33/18670	0.117	0.24786	0.190379	RAC2	1
GO:0019934	Biological proces	cGMP-mediated signaling	1/70	33/18670	0.117	0.24786	0.190379	PRKAR2B	1
GO:0045191	Biological proces	regulation of isotype switching	1/70	33/18670	0.117	0.24786	0.190379	PTPRC	1
GO:0060603	Biological proces	mammary gland duct morphogenesis	1/70	33/18670	0.117	0.24786	0.190379	CSF1R	1
GO:1901797	Biological proces	negative regulation of signal transduction by p53 class mediator	1/70	33/18670	0.117	0.24786	0.190379	CD44	1
GO:1902692	Biological proces	regulation of neuroblast proliferation	1/70	33/18670	0.117	0.24786	0.190379	CX3CR1	1
GO:0043467	Biological proces	regulation of generation of precursor metabolites and energy	2/70	157/18670	0.117	0.24899	0.191247	IGF1/FBP1	2
GO:0070588	Biological proces	calcium ion transmembrane transport	3/70	319/18670	0.118	0.249685	0.191781	PTPRC/CORO1A/PLCE1	3
GO:0016482	Biological proces	cytosolic transport	2/70	158/18670	0.119	0.251019	0.192805	CORO1A/CCDC91	2
GO:0007568	Biological proces	aging	3/70	321/18670	0.119	0.25115	0.192906	ITGB2/C1QA/PCK1	3
GO:0010922	Biological proces	positive regulation of phosphatase activity	1/70	34/18670	0.12	0.25115	0.192906	PTPRC	1
GO:0016601	Biological proces	Rac protein signal transduction	1/70	34/18670	0.12	0.25115	0.192906	RAC2	1
GO:0032148	Biological proces	activation of protein kinase B activity	1/70	34/18670	0.12	0.25115	0.192906	IGF1	1
GO:0034205	Biological proces	amyloid-beta formation	1/70	34/18670	0.12	0.25115	0.192906	IGF1	1
GO:0043276	Biological proces	anoikis	1/70	34/18670	0.12	0.25115	0.192906	PDK4	1
GO:0043516	Biological proces	regulation of DNA damage response, signal transduction by p53 class mediator	1/70	34/18670	0.12	0.25115	0.192906	CD44	1
GO:0070670	Biological proces	response to interleukin-4	1/70	34/18670	0.12	0.25115	0.192906	CORO1A	1
GO:0070884	Biological proces	regulation of calcineurin-NFAT signaling cascade	1/70	34/18670	0.12	0.25115	0.192906	IGF1	1
GO:0106056	Biological proces	regulation of calcineurin-mediated signaling	1/70	34/18670	0.12	0.25115	0.192906	IGF1	1
GO:1903305	Biological proces	regulation of regulated secretory pathway	2/70	160/18670	0.121	0.253048	0.194364	ITGB2/RAC2	2
GO:1903829	Biological proces	positive regulation of cellular protein localization	3/70	324/18670	0.122	0.254525	0.195498	ITGB2/TYROBP/RAC2	3
GO:0001893	Biological proces	maternal placenta development	1/70	35/18670	0.123	0.255175	0.195998	CYP27B1	1
GO:0014904	Biological proces	myotube cell development	1/70	35/18670	0.123	0.255175	0.195998	IGF1	1
GO:0019433	Biological proces	triglyceride catabolic process	1/70	35/18670	0.123	0.255175	0.195998	LPL	1
GO:0034142	Biological proces	toll-like receptor 4 signaling pathway	1/70	35/18670	0.123	0.255175	0.195998	ITGB2	1
GO:0070873	Biological proces	regulation of glycogen metabolic process	1/70	35/18670	0.123	0.255175	0.195998	IGF1	1
GO:0098751	Biological proces	bone cell development	1/70	35/18670	0.123	0.255175	0.195998	TYROBP	1
GO:1902991	Biological proces	regulation of amyloid precursor protein catabolic process	1/70	35/18670	0.123	0.255175	0.195998	IGF1	1
GO:1990774	Biological proces	tumor necrosis factor secretion	1/70	35/18670	0.123	0.255175	0.195998	LPL	1
GO:0031960	Biological proces	response to corticosteroid	2/70	162/18670	0.124	0.25534	0.196124	CYBB/PCK1	2
GO:0046677	Biological proces	response to antibiotic	3/70	327/18670	0.124	0.25678	0.19723	CYBB/CRIP1/USP46	3
GO:0003091	Biological proces	renal water homeostasis	1/70	36/18670	0.127	0.257658	0.197905	PRKAR2B	1
GO:0010742	Biological proces	macrophage derived foam cell differentiation	1/70	36/18670	0.127	0.257658	0.197905	LPL	1
GO:0030224	Biological proces	monocyte differentiation	1/70	36/18670	0.127	0.257658	0.197905	CSF1R	1
GO:0032733	Biological proces	positive regulation of interleukin-10 production	1/70	36/18670	0.127	0.257658	0.197905	PYCARD	1
GO:0034314	Biological proces	Arp2/3 complex-mediated actin nucleation	1/70	36/18670	0.127	0.257658	0.197905	ARPC1B	1
GO:0034390	Biological proces	smooth muscle cell apoptotic process	1/70	36/18670	0.127	0.257658	0.197905	IGF1	1
GO:0034391	Biological proces	regulation of smooth muscle cell apoptotic process	1/70	36/18670	0.127	0.257658	0.197905	IGF1	1
GO:0071634	Biological proces	regulation of transforming growth factor beta production	1/70	36/18670	0.127	0.257658	0.197905	TYROBP	1
GO:0090077	Biological proces	foam cell differentiation	1/70	36/18670	0.127	0.257658	0.197905	LPL	1
GO:0090313	Biological proces	regulation of protein targeting to membrane	1/70	36/18670	0.127	0.257658	0.197905	ITGB2	1
GO:0097242	Biological proces	amyloid-beta clearance	1/70	36/18670	0.127	0.257658	0.197905	ITGB2	1
GO:1902622	Biological proces	regulation of neutrophil migration	1/70	36/18670	0.127	0.257658	0.197905	RAC2	1
GO:1903131	Biological proces	mononuclear cell differentiation	1/70	36/18670	0.127	0.257658	0.197905	CSF1R	1
GO:0001655	Biological proces	urogenital system development	3/70	330/18670	0.127	0.257881	0.198076	CRIP1/CA2/PLCE1	3
GO:2001242	Biological proces	regulation of intrinsic apoptotic signaling pathway	2/70	165/18670	0.127	0.258437	0.198503	PYCARD/CD44	2
GO:0008202	Biological proces	steroid metabolic process	3/70	331/18670	0.128	0.258437	0.198503	CYP2C8/G6PC/CYP27B1	3
GO:0071214	Biological proces	cellular response to abiotic stimulus	3/70	331/18670	0.128	0.258437	0.198503	CASP1/CRIP1/PCK1	3
GO:0104004	Biological proces	cellular response to environmental stimulus	3/70	331/18670	0.128	0.258437	0.198503	CASP1/CRIP1/PCK1	3
GO:0002244	Biological proces	hematopoietic progenitor cell differentiation	2/70	166/18670	0.129	0.258633	0.198653	CSF1R/PTPRC	2
GO:0033209	Biological proces	tumor necrosis factor-mediated signaling pathway	2/70	167/18670	0.13	0.258633	0.198653	PYCARD/CASP1	2
GO:0001662	Biological proces	behavioral fear response	1/70	37/18670	0.13	0.258633	0.198653	USP46	1
GO:0002714	Biological proces	positive regulation of B cell mediated immunity	1/70	37/18670	0.13	0.258633	0.198653	PTPRC	1
GO:0002891	Biological proces	positive regulation of immunoglobulin mediated immune response	1/70	37/18670	0.13	0.258633	0.198653	PTPRC	1
GO:0007099	Biological proces	centriole replication	1/70	37/18670	0.13	0.258633	0.198653	CEP152	1
GO:0030212	Biological proces	hyaluronan metabolic process	1/70	37/18670	0.13	0.258633	0.198653	CD44	1
GO:0032885	Biological proces	regulation of polysaccharide biosynthetic process	1/70	37/18670	0.13	0.258633	0.198653	IGF1	1
GO:0033280	Biological proces	response to vitamin D	1/70	37/18670	0.13	0.258633	0.198653	CYP27B1	1
GO:0034405	Biological proces	response to fluid shear stress	1/70	37/18670	0.13	0.258633	0.198653	CA2	1
GO:0043029	Biological proces	T cell homeostasis	1/70	37/18670	0.13	0.258633	0.198653	CORO1A	1
GO:0052372	Biological proces	modulation by symbiont of entry into host	1/70	37/18670	0.13	0.258633	0.198653	FCN1	1
GO:0071276	Biological proces	cellular response to cadmium ion	1/70	37/18670	0.13	0.258633	0.198653	CYBB	1
GO:2000249	Biological proces	regulation of actin cytoskeleton reorganization	1/70	37/18670	0.13	0.258633	0.198653	CSF1R	1
GO:2000403	Biological proces	positive regulation of lymphocyte migration	1/70	37/18670	0.13	0.258633	0.198653	PYCARD	1
GO:0015698	Biological proces	inorganic anion transport	2/70	169/18670	0.132	0.260367	0.199986	CA2/CLIC5	2
GO:0030307	Biological proces	positive regulation of cell growth	2/70	169/18670	0.132	0.260367	0.199986	FN1/IGF1	2
GO:0140056	Biological proces	organelle localization by membrane tethering	2/70	169/18670	0.132	0.260367	0.199986	CEP152/PRKAR2B	2
GO:0043405	Biological proces	regulation of MAP kinase activity	3/70	337/18670	0.133	0.260367	0.199986	PTPRC/PLCE1/IGF1	3
GO:0002209	Biological proces	behavioral defense response	1/70	38/18670	0.133	0.260367	0.199986	USP46	1
GO:0002707	Biological proces	negative regulation of lymphocyte mediated immunity	1/70	38/18670	0.133	0.260367	0.199986	PTPRC	1
GO:0003298	Biological proces	physiological muscle hypertrophy	1/70	38/18670	0.133	0.260367	0.199986	IGF1	1
GO:0003301	Biological proces	physiological cardiac muscle hypertrophy	1/70	38/18670	0.133	0.260367	0.199986	IGF1	1
GO:0006084	Biological proces	acetyl-CoA metabolic process	1/70	38/18670	0.133	0.260367	0.199986	PDK4	1
GO:0010831	Biological proces	positive regulation of myotube differentiation	1/70	38/18670	0.133	0.260367	0.199986	CD53	1
GO:0010907	Biological proces	positive regulation of glucose metabolic process	1/70	38/18670	0.133	0.260367	0.199986	IGF1	1
GO:0032094	Biological proces	response to food	1/70	38/18670	0.133	0.260367	0.199986	G6PC	1
GO:0032350	Biological proces	regulation of hormone metabolic process	1/70	38/18670	0.133	0.260367	0.199986	CYP27B1	1
GO:0046326	Biological proces	positive regulation of glucose import	1/70	38/18670	0.133	0.260367	0.199986	IGF1	1
GO:0061049	Biological proces	cell growth involved in cardiac muscle cell development	1/70	38/18670	0.133	0.260367	0.199986	IGF1	1
GO:0071604	Biological proces	transforming growth factor beta production	1/70	38/18670	0.133	0.260367	0.199986	TYROBP	1
GO:1900077	Biological proces	negative regulation of cellular response to insulin stimulus	1/70	38/18670	0.133	0.260367	0.199986	LPL	1
GO:0006937	Biological proces	regulation of muscle contraction	2/70	171/18670	0.135	0.263376	0.202296	TNNT2/PLCE1	2
GO:0030049	Biological proces	muscle filament sliding	1/70	39/18670	0.136	0.263664	0.202517	TNNT2	1
GO:0033275	Biological proces	actin-myosin filament sliding	1/70	39/18670	0.136	0.263664	0.202517	TNNT2	1
GO:0038179	Biological proces	neurotrophin signaling pathway	1/70	39/18670	0.136	0.263664	0.202517	CORO1A	1
GO:0042417	Biological proces	dopamine metabolic process	1/70	39/18670	0.136	0.263664	0.202517	ITGB2	1
GO:0045684	Biological proces	positive regulation of epidermis development	1/70	39/18670	0.136	0.263664	0.202517	CYP27B1	1
GO:0045911	Biological proces	positive regulation of DNA recombination	1/70	39/18670	0.136	0.263664	0.202517	PTPRC	1
GO:0055090	Biological proces	acylglycerol homeostasis	1/70	39/18670	0.136	0.263664	0.202517	LPL	1
GO:0070328	Biological proces	triglyceride homeostasis	1/70	39/18670	0.136	0.263664	0.202517	LPL	1
GO:1902229	Biological proces	regulation of intrinsic apoptotic signaling pathway in response to DNA damage	1/70	39/18670	0.136	0.263664	0.202517	CD44	1
GO:1905521	Biological proces	regulation of macrophage migration	1/70	39/18670	0.136	0.263664	0.202517	CX3CR1	1
GO:0016525	Biological proces	negative regulation of angiogenesis	2/70	173/18670	0.137	0.264981	0.203529	CX3CR1/THBS2	2
GO:0055002	Biological proces	striated muscle cell development	2/70	173/18670	0.137	0.264981	0.203529	TNNT2/IGF1	2
GO:0002823	Biological proces	negative regulation of adaptive immune response based on somatic recombination of immune receptors built from immunoglobulin superfamily domains	1/70	40/18670	0.14	0.267671	0.205596	PTPRC	1
GO:0042596	Biological proces	fear response	1/70	40/18670	0.14	0.267671	0.205596	USP46	1
GO:0071548	Biological proces	response to dexamethasone	1/70	40/18670	0.14	0.267671	0.205596	PCK1	1
GO:0098534	Biological proces	centriole assembly	1/70	40/18670	0.14	0.267671	0.205596	CEP152	1
GO:1900371	Biological proces	regulation of purine nucleotide biosynthetic process	1/70	40/18670	0.14	0.267671	0.205596	PDK4	1
GO:2000008	Biological proces	regulation of protein localization to cell surface	1/70	40/18670	0.14	0.267671	0.205596	TYROBP	1
GO:0002478	Biological proces	antigen processing and presentation of exogenous peptide antigen	2/70	175/18670	0.14	0.267671	0.205596	CYBB/CTSS	2
GO:2000181	Biological proces	negative regulation of blood vessel morphogenesis	2/70	175/18670	0.14	0.267671	0.205596	CX3CR1/THBS2	2
GO:0009408	Biological proces	response to heat	2/70	176/18670	0.141	0.269139	0.206723	MICB/IGF1	2
GO:0051897	Biological proces	positive regulation of protein kinase B signaling	2/70	176/18670	0.141	0.269139	0.206723	CX3CR1/RAC2	2
GO:0090316	Biological proces	positive regulation of intracellular protein transport	2/70	176/18670	0.141	0.269139	0.206723	ITGB2/RAC2	2
GO:0048638	Biological proces	regulation of developmental growth	3/70	347/18670	0.141	0.269139	0.206723	FN1/PLAC8/IGF1	3
GO:0006111	Biological proces	regulation of gluconeogenesis	1/70	41/18670	0.143	0.269139	0.206723	FBP1	1
GO:0007520	Biological proces	myoblast fusion	1/70	41/18670	0.143	0.269139	0.206723	CD53	1
GO:0030808	Biological proces	regulation of nucleotide biosynthetic process	1/70	41/18670	0.143	0.269139	0.206723	PDK4	1
GO:0030890	Biological proces	positive regulation of B cell proliferation	1/70	41/18670	0.143	0.269139	0.206723	PTPRC	1
GO:0040019	Biological proces	positive regulation of embryonic development	1/70	41/18670	0.143	0.269139	0.206723	IGF1	1
GO:0043403	Biological proces	skeletal muscle tissue regeneration	1/70	41/18670	0.143	0.269139	0.206723	IGF1	1
GO:0045616	Biological proces	regulation of keratinocyte differentiation	1/70	41/18670	0.143	0.269139	0.206723	CYP27B1	1
GO:0050873	Biological proces	brown fat cell differentiation	1/70	41/18670	0.143	0.269139	0.206723	PLAC8	1
GO:0085029	Biological proces	extracellular matrix assembly	1/70	41/18670	0.143	0.269139	0.206723	COL1A2	1
GO:0098927	Biological proces	vesicle-mediated transport between endosomal compartments	1/70	41/18670	0.143	0.269139	0.206723	CORO1A	1
GO:1905209	Biological proces	positive regulation of cardiocyte differentiation	1/70	41/18670	0.143	0.269139	0.206723	IGF1	1
GO:0010950	Biological proces	positive regulation of endopeptidase activity	2/70	178/18670	0.144	0.270003	0.207387	PYCARD/CASP1	2
GO:0022406	Biological proces	membrane docking	2/70	178/18670	0.144	0.270003	0.207387	CEP152/PRKAR2B	2
GO:0050821	Biological proces	protein stabilization	2/70	178/18670	0.144	0.270003	0.207387	TYROBP/IGF1	2
GO:0071347	Biological proces	cellular response to interleukin-1	2/70	179/18670	0.145	0.271807	0.208773	PYCARD/PCK1	2
GO:2001235	Biological proces	positive regulation of apoptotic signaling pathway	2/70	179/18670	0.145	0.271807	0.208773	PYCARD/PTPRC	2
GO:0002639	Biological proces	positive regulation of immunoglobulin production	1/70	42/18670	0.146	0.271807	0.208773	PTPRC	1
GO:0010559	Biological proces	regulation of glycoprotein biosynthetic process	1/70	42/18670	0.146	0.271807	0.208773	IGF1	1
GO:0010613	Biological proces	positive regulation of cardiac muscle hypertrophy	1/70	42/18670	0.146	0.271807	0.208773	IGF1	1
GO:0010677	Biological proces	negative regulation of cellular carbohydrate metabolic process	1/70	42/18670	0.146	0.271807	0.208773	FBP1	1
GO:0015701	Biological proces	bicarbonate transport	1/70	42/18670	0.146	0.271807	0.208773	CA2	1
GO:0032958	Biological proces	inositol phosphate biosynthetic process	1/70	42/18670	0.146	0.271807	0.208773	PLCE1	1
GO:0033003	Biological proces	regulation of mast cell activation	1/70	42/18670	0.146	0.271807	0.208773	RAC2	1
GO:0022408	Biological proces	negative regulation of cell-cell adhesion	2/70	180/18670	0.146	0.271807	0.208773	VSIG4/FXYD5	2
GO:0071466	Biological proces	cellular response to xenobiotic stimulus	2/70	180/18670	0.146	0.271807	0.208773	CYP2C8/PCK1	2
GO:1902903	Biological proces	regulation of supramolecular fiber organization	3/70	353/18670	0.147	0.271814	0.208778	PYCARD/ARPC1B/CORO1A	3
GO:0002285	Biological proces	lymphocyte activation involved in immune response	2/70	181/18670	0.148	0.272356	0.209194	PTPRC/CORO1A	2
GO:0051147	Biological proces	regulation of muscle cell differentiation	2/70	181/18670	0.148	0.272356	0.209194	CD53/IGF1	2
GO:0046394	Biological proces	carboxylic acid biosynthetic process	3/70	355/18670	0.148	0.272356	0.209194	CYP2C8/PDK4/LPL	3
GO:0019884	Biological proces	antigen processing and presentation of exogenous antigen	2/70	182/18670	0.149	0.272356	0.209194	CYBB/CTSS	2
GO:0016053	Biological proces	organic acid biosynthetic process	3/70	356/18670	0.149	0.272356	0.209194	CYP2C8/PDK4/LPL	3
GO:0000413	Biological proces	protein peptidyl-prolyl isomerization	1/70	43/18670	0.149	0.272356	0.209194	FKBP5	1
GO:0003009	Biological proces	skeletal muscle contraction	1/70	43/18670	0.149	0.272356	0.209194	TNNT2	1
GO:0006775	Biological proces	fat-soluble vitamin metabolic process	1/70	43/18670	0.149	0.272356	0.209194	CYP27B1	1
GO:0014742	Biological proces	positive regulation of muscle hypertrophy	1/70	43/18670	0.149	0.272356	0.209194	IGF1	1
GO:0032881	Biological proces	regulation of polysaccharide metabolic process	1/70	43/18670	0.149	0.272356	0.209194	IGF1	1
GO:0033173	Biological proces	calcineurin-NFAT signaling cascade	1/70	43/18670	0.149	0.272356	0.209194	IGF1	1
GO:0045429	Biological proces	positive regulation of nitric oxide biosynthetic process	1/70	43/18670	0.149	0.272356	0.209194	ITGB2	1
GO:0045773	Biological proces	positive regulation of axon extension	1/70	43/18670	0.149	0.272356	0.209194	FN1	1
GO:0046461	Biological proces	neutral lipid catabolic process	1/70	43/18670	0.149	0.272356	0.209194	LPL	1
GO:0046464	Biological proces	acylglycerol catabolic process	1/70	43/18670	0.149	0.272356	0.209194	LPL	1
GO:0050850	Biological proces	positive regulation of calcium-mediated signaling	1/70	43/18670	0.149	0.272356	0.209194	IGF1	1
GO:1904646	Biological proces	cellular response to amyloid-beta	1/70	43/18670	0.149	0.272356	0.209194	IGF1	1
GO:0043123	Biological proces	positive regulation of I-kappaB kinase/NF-kappaB signaling	2/70	183/18670	0.15	0.273796	0.2103	CX3CR1/CASP1	2
GO:0045862	Biological proces	positive regulation of proteolysis	3/70	358/18670	0.151	0.273858	0.210348	FN1/PYCARD/CASP1	3
GO:0048639	Biological proces	positive regulation of developmental growth	2/70	184/18670	0.152	0.273858	0.210348	FN1/IGF1	2
GO:0050864	Biological proces	regulation of B cell activation	2/70	184/18670	0.152	0.273858	0.210348	TYROBP/PTPRC	2
GO:0010828	Biological proces	positive regulation of glucose transmembrane transport	1/70	44/18670	0.153	0.273858	0.210348	IGF1	1
GO:0014002	Biological proces	astrocyte development	1/70	44/18670	0.153	0.273858	0.210348	C1QA	1
GO:0030225	Biological proces	macrophage differentiation	1/70	44/18670	0.153	0.273858	0.210348	CSF1R	1
GO:0034105	Biological proces	positive regulation of tissue remodeling	1/70	44/18670	0.153	0.273858	0.210348	CA2	1
GO:0035307	Biological proces	positive regulation of protein dephosphorylation	1/70	44/18670	0.153	0.273858	0.210348	PTPRC	1
GO:0042269	Biological proces	regulation of natural killer cell mediated cytotoxicity	1/70	44/18670	0.153	0.273858	0.210348	MICB	1
GO:0042987	Biological proces	amyloid precursor protein catabolic process	1/70	44/18670	0.153	0.273858	0.210348	IGF1	1
GO:0071622	Biological proces	regulation of granulocyte chemotaxis	1/70	44/18670	0.153	0.273858	0.210348	RAC2	1
GO:0090382	Biological proces	phagosome maturation	1/70	44/18670	0.153	0.273858	0.210348	CORO1A	1
GO:1903214	Biological proces	regulation of protein targeting to mitochondrion	1/70	44/18670	0.153	0.273858	0.210348	RAC2	1
GO:1904407	Biological proces	positive regulation of nitric oxide metabolic process	1/70	44/18670	0.153	0.273858	0.210348	ITGB2	1
GO:2000404	Biological proces	regulation of T cell migration	1/70	44/18670	0.153	0.273858	0.210348	PYCARD	1
GO:0007369	Biological proces	gastrulation	2/70	185/18670	0.153	0.274211	0.210619	ITGB2/FN1	2
GO:0030308	Biological proces	negative regulation of cell growth	2/70	186/18670	0.154	0.276017	0.212006	CYP27B1/FBP1	2
GO:0055001	Biological proces	muscle cell development	2/70	186/18670	0.154	0.276017	0.212006	TNNT2/IGF1	2
GO:0048167	Biological proces	regulation of synaptic plasticity	2/70	187/18670	0.155	0.276618	0.212467	CX3CR1/TYROBP	2
GO:1901343	Biological proces	negative regulation of vasculature development	2/70	187/18670	0.155	0.276618	0.212467	CX3CR1/THBS2	2
GO:0002820	Biological proces	negative regulation of adaptive immune response	1/70	45/18670	0.156	0.276618	0.212467	PTPRC	1
GO:0032456	Biological proces	endocytic recycling	1/70	45/18670	0.156	0.276618	0.212467	ARL4C	1
GO:0044275	Biological proces	cellular carbohydrate catabolic process	1/70	45/18670	0.156	0.276618	0.212467	G6PC	1
GO:0048483	Biological proces	autonomic nervous system development	1/70	45/18670	0.156	0.276618	0.212467	FN1	1
GO:0071827	Biological proces	plasma lipoprotein particle organization	1/70	45/18670	0.156	0.276618	0.212467	LPL	1
GO:0099637	Biological proces	neurotransmitter receptor transport	1/70	45/18670	0.156	0.276618	0.212467	USP46	1
GO:0071248	Biological proces	cellular response to metal ion	2/70	188/18670	0.157	0.278275	0.21374	CYBB/FBP1	2
GO:0002715	Biological proces	regulation of natural killer cell mediated immunity	1/70	46/18670	0.159	0.278768	0.214119	MICB	1
GO:0005978	Biological proces	glycogen biosynthetic process	1/70	46/18670	0.159	0.278768	0.214119	IGF1	1
GO:0009250	Biological proces	glucan biosynthetic process	1/70	46/18670	0.159	0.278768	0.214119	IGF1	1
GO:0010883	Biological proces	regulation of lipid storage	1/70	46/18670	0.159	0.278768	0.214119	LPL	1
GO:0019731	Biological proces	antibacterial humoral response	1/70	46/18670	0.159	0.278768	0.214119	RNASE6	1
GO:0032480	Biological proces	negative regulation of type I interferon production	1/70	46/18670	0.159	0.278768	0.214119	PYCARD	1
GO:0045981	Biological proces	positive regulation of nucleotide metabolic process	1/70	46/18670	0.159	0.278768	0.214119	IGF1	1
GO:0048599	Biological proces	oocyte development	1/70	46/18670	0.159	0.278768	0.214119	IGF1	1
GO:0060443	Biological proces	mammary gland morphogenesis	1/70	46/18670	0.159	0.278768	0.214119	CSF1R	1
GO:0097720	Biological proces	calcineurin-mediated signaling	1/70	46/18670	0.159	0.278768	0.214119	IGF1	1
GO:1900015	Biological proces	regulation of cytokine production involved in inflammatory response	1/70	46/18670	0.159	0.278768	0.214119	PYCARD	1
GO:1900544	Biological proces	positive regulation of purine nucleotide metabolic process	1/70	46/18670	0.159	0.278768	0.214119	IGF1	1
GO:0042594	Biological proces	response to starvation	2/70	191/18670	0.161	0.280335	0.215323	PDK4/PCK1	2
GO:0098657	Biological proces	import into cell	2/70	191/18670	0.161	0.280335	0.215323	IL10RA/USP46	2
GO:0002204	Biological proces	somatic recombination of immunoglobulin genes involved in immune response	1/70	47/18670	0.162	0.280335	0.215323	PTPRC	1
GO:0002208	Biological proces	somatic diversification of immunoglobulins involved in immune response	1/70	47/18670	0.162	0.280335	0.215323	PTPRC	1
GO:0006953	Biological proces	acute-phase response	1/70	47/18670	0.162	0.280335	0.215323	FN1	1
GO:0014911	Biological proces	positive regulation of smooth muscle cell migration	1/70	47/18670	0.162	0.280335	0.215323	IGF1	1
GO:0030574	Biological proces	collagen catabolic process	1/70	47/18670	0.162	0.280335	0.215323	CTSS	1
GO:0031952	Biological proces	regulation of protein autophosphorylation	1/70	47/18670	0.162	0.280335	0.215323	PTPRC	1
GO:0042551	Biological proces	neuron maturation	1/70	47/18670	0.162	0.280335	0.215323	C1QA	1
GO:0043303	Biological proces	mast cell degranulation	1/70	47/18670	0.162	0.280335	0.215323	RAC2	1
GO:0045190	Biological proces	isotype switching	1/70	47/18670	0.162	0.280335	0.215323	PTPRC	1
GO:0050435	Biological proces	amyloid-beta metabolic process	1/70	47/18670	0.162	0.280335	0.215323	IGF1	1
GO:1903580	Biological proces	positive regulation of ATP metabolic process	1/70	47/18670	0.162	0.280335	0.215323	IGF1	1
GO:0007565	Biological proces	female pregnancy	2/70	192/18670	0.162	0.280335	0.215323	CYP27B1/CLIC5	2
GO:0043112	Biological proces	receptor metabolic process	2/70	192/18670	0.162	0.280335	0.215323	ITGB2/USP46	2
GO:1901654	Biological proces	response to ketone	2/70	193/18670	0.163	0.282355	0.216874	CYBB/PCK1	2
GO:0002279	Biological proces	mast cell activation involved in immune response	1/70	48/18670	0.165	0.283377	0.217659	RAC2	1
GO:0002711	Biological proces	positive regulation of T cell mediated immunity	1/70	48/18670	0.165	0.283377	0.217659	PTPRC	1
GO:0016339	Biological proces	calcium-dependent cell-cell adhesion via plasma membrane cell adhesion molecules	1/70	48/18670	0.165	0.283377	0.217659	FXYD5	1
GO:0030850	Biological proces	prostate gland development	1/70	48/18670	0.165	0.283377	0.217659	CRIP1	1
GO:0032648	Biological proces	regulation of interferon-beta production	1/70	48/18670	0.165	0.283377	0.217659	PYCARD	1
GO:0045912	Biological proces	negative regulation of carbohydrate metabolic process	1/70	48/18670	0.165	0.283377	0.217659	FBP1	1
GO:0055010	Biological proces	ventricular cardiac muscle tissue morphogenesis	1/70	48/18670	0.165	0.283377	0.217659	TNNT2	1
GO:0055023	Biological proces	positive regulation of cardiac muscle tissue growth	1/70	48/18670	0.165	0.283377	0.217659	IGF1	1
GO:0010389	Biological proces	regulation of G2/M transition of mitotic cell cycle	2/70	196/18670	0.167	0.285839	0.21955	CEP152/PRKAR2B	2
GO:0002448	Biological proces	mast cell mediated immunity	1/70	49/18670	0.168	0.285839	0.21955	RAC2	1
GO:0002534	Biological proces	cytokine production involved in inflammatory response	1/70	49/18670	0.168	0.285839	0.21955	PYCARD	1
GO:0002704	Biological proces	negative regulation of leukocyte mediated immunity	1/70	49/18670	0.168	0.285839	0.21955	PTPRC	1
GO:0008347	Biological proces	glial cell migration	1/70	49/18670	0.168	0.285839	0.21955	CX3CR1	1
GO:0021879	Biological proces	forebrain neuron differentiation	1/70	49/18670	0.168	0.285839	0.21955	CSF1R	1
GO:0043124	Biological proces	negative regulation of I-kappaB kinase/NF-kappaB signaling	1/70	49/18670	0.168	0.285839	0.21955	PYCARD	1
GO:0071825	Biological proces	protein-lipid complex subunit organization	1/70	49/18670	0.168	0.285839	0.21955	LPL	1
GO:1903018	Biological proces	regulation of glycoprotein metabolic process	1/70	49/18670	0.168	0.285839	0.21955	IGF1	1
GO:1904707	Biological proces	positive regulation of vascular smooth muscle cell proliferation	1/70	49/18670	0.168	0.285839	0.21955	IGF1	1
GO:1990090	Biological proces	cellular response to nerve growth factor stimulus	1/70	49/18670	0.168	0.285839	0.21955	CORO1A	1
GO:0009749	Biological proces	response to glucose	2/70	197/18670	0.169	0.28616	0.219796	LPL/PCK1	2
GO:0046890	Biological proces	regulation of lipid biosynthetic process	2/70	198/18670	0.17	0.288152	0.221326	PDK4/CYP27B1	2
GO:0001961	Biological proces	positive regulation of cytokine-mediated signaling pathway	1/70	50/18670	0.171	0.289286	0.222198	CASP1	1
GO:0014009	Biological proces	glial cell proliferation	1/70	50/18670	0.171	0.289286	0.222198	CSF1R	1
GO:0032608	Biological proces	interferon-beta production	1/70	50/18670	0.171	0.289286	0.222198	PYCARD	1
GO:0070741	Biological proces	response to interleukin-6	1/70	50/18670	0.171	0.289286	0.222198	PCK1	1
GO:2000725	Biological proces	regulation of cardiac muscle cell differentiation	1/70	50/18670	0.171	0.289286	0.222198	IGF1	1
GO:0048545	Biological proces	response to steroid hormone	3/70	383/18670	0.174	0.292566	0.224717	CYBB/CA2/PCK1	3
GO:0002712	Biological proces	regulation of B cell mediated immunity	1/70	51/18670	0.175	0.292935	0.225001	PTPRC	1
GO:0002889	Biological proces	regulation of immunoglobulin mediated immune response	1/70	51/18670	0.175	0.292935	0.225001	PTPRC	1
GO:0009994	Biological proces	oocyte differentiation	1/70	51/18670	0.175	0.292935	0.225001	IGF1	1
GO:0019369	Biological proces	arachidonic acid metabolic process	1/70	51/18670	0.175	0.292935	0.225001	CYP2C8	1
GO:0051452	Biological proces	intracellular pH reduction	1/70	51/18670	0.175	0.292935	0.225001	CA2	1
GO:0009746	Biological proces	response to hexose	2/70	202/18670	0.175	0.293809	0.225672	LPL/PCK1	2
GO:0042692	Biological proces	muscle cell differentiation	3/70	385/18670	0.175	0.293809	0.225672	CD53/TNNT2/IGF1	3
GO:0007266	Biological proces	Rho protein signal transduction	2/70	203/18670	0.177	0.294661	0.226326	RAC2/COL1A2	2
GO:0030278	Biological proces	regulation of ossification	2/70	203/18670	0.177	0.294661	0.226326	CYP27B1/IGF1	2
GO:0016447	Biological proces	somatic recombination of immunoglobulin gene segments	1/70	52/18670	0.178	0.294661	0.226326	PTPRC	1
GO:0031529	Biological proces	ruffle organization	1/70	52/18670	0.178	0.294661	0.226326	CSF1R	1
GO:0035176	Biological proces	social behavior	1/70	52/18670	0.178	0.294661	0.226326	CX3CR1	1
GO:0046580	Biological proces	negative regulation of Ras protein signal transduction	1/70	52/18670	0.178	0.294661	0.226326	FBP1	1
GO:0060421	Biological proces	positive regulation of heart growth	1/70	52/18670	0.178	0.294661	0.226326	IGF1	1
GO:1990089	Biological proces	response to nerve growth factor	1/70	52/18670	0.178	0.294661	0.226326	CORO1A	1
GO:2000179	Biological proces	positive regulation of neural precursor cell proliferation	1/70	52/18670	0.178	0.294661	0.226326	CX3CR1	1
GO:2000649	Biological proces	regulation of sodium ion transmembrane transporter activity	1/70	52/18670	0.178	0.294661	0.226326	FXYD5	1
GO:2000677	Biological proces	regulation of transcription regulatory region DNA binding	1/70	52/18670	0.178	0.294661	0.226326	IGF1	1
GO:0010823	Biological proces	negative regulation of mitochondrion organization	1/70	53/18670	0.181	0.297384	0.228418	IGF1	1
GO:0031638	Biological proces	zymogen activation	1/70	53/18670	0.181	0.297384	0.228418	PYCARD	1
GO:0045214	Biological proces	sarcomere organization	1/70	53/18670	0.181	0.297384	0.228418	TNNT2	1
GO:0045840	Biological proces	positive regulation of mitotic nuclear division	1/70	53/18670	0.181	0.297384	0.228418	IGF1	1
GO:0045851	Biological proces	pH reduction	1/70	53/18670	0.181	0.297384	0.228418	CA2	1
GO:0050732	Biological proces	negative regulation of peptidyl-tyrosine phosphorylation	1/70	53/18670	0.181	0.297384	0.228418	PTPRC	1
GO:0071320	Biological proces	cellular response to cAMP	1/70	53/18670	0.181	0.297384	0.228418	PCK1	1
GO:1903307	Biological proces	positive regulation of regulated secretory pathway	1/70	53/18670	0.181	0.297384	0.228418	ITGB2	1
GO:1905517	Biological proces	macrophage migration	1/70	53/18670	0.181	0.297384	0.228418	CX3CR1	1
GO:0034284	Biological proces	response to monosaccharide	2/70	207/18670	0.182	0.298462	0.229246	LPL/PCK1	2
GO:0070555	Biological proces	response to interleukin-1	2/70	207/18670	0.182	0.298462	0.229246	PYCARD/PCK1	2
GO:0071456	Biological proces	cellular response to hypoxia	2/70	207/18670	0.182	0.298462	0.229246	CYBB/PCK1	2
GO:1901215	Biological proces	negative regulation of neuron death	2/70	208/18670	0.183	0.298462	0.229246	CX3CR1/CORO1A	2
GO:0010959	Biological proces	regulation of metal ion transport	3/70	394/18670	0.184	0.298462	0.229246	FXYD5/CORO1A/DPP6	3
GO:0006584	Biological proces	catecholamine metabolic process	1/70	54/18670	0.184	0.298462	0.229246	ITGB2	1
GO:0009712	Biological proces	catechol-containing compound metabolic process	1/70	54/18670	0.184	0.298462	0.229246	ITGB2	1
GO:0030199	Biological proces	collagen fibril organization	1/70	54/18670	0.184	0.298462	0.229246	COL1A2	1
GO:0035384	Biological proces	thioester biosynthetic process	1/70	54/18670	0.184	0.298462	0.229246	PDK4	1
GO:0043392	Biological proces	negative regulation of DNA binding	1/70	54/18670	0.184	0.298462	0.229246	GZMA	1
GO:0051353	Biological proces	positive regulation of oxidoreductase activity	1/70	54/18670	0.184	0.298462	0.229246	CYP27B1	1
GO:0051703	Biological proces	intraspecies interaction between organisms	1/70	54/18670	0.184	0.298462	0.229246	CX3CR1	1
GO:0070206	Biological proces	protein trimerization	1/70	54/18670	0.184	0.298462	0.229246	COL1A2	1
GO:0071616	Biological proces	acyl-CoA biosynthetic process	1/70	54/18670	0.184	0.298462	0.229246	PDK4	1
GO:1904645	Biological proces	response to amyloid-beta	1/70	54/18670	0.184	0.298462	0.229246	IGF1	1
GO:0051216	Biological proces	cartilage development	2/70	209/18670	0.185	0.299663	0.230168	TGFBI/CD44	2
GO:0002011	Biological proces	morphogenesis of an epithelial sheet	1/70	55/18670	0.187	0.300799	0.231041	CD44	1
GO:0002090	Biological proces	regulation of receptor internalization	1/70	55/18670	0.187	0.300799	0.231041	USP46	1
GO:0003229	Biological proces	ventricular cardiac muscle tissue development	1/70	55/18670	0.187	0.300799	0.231041	TNNT2	1
GO:0032781	Biological proces	positive regulation of ATPase activity	1/70	55/18670	0.187	0.300799	0.231041	TNNT2	1
GO:0042304	Biological proces	regulation of fatty acid biosynthetic process	1/70	55/18670	0.187	0.300799	0.231041	PDK4	1
GO:0043113	Biological proces	receptor clustering	1/70	55/18670	0.187	0.300799	0.231041	ITGB2	1
GO:0043954	Biological proces	cellular component maintenance	1/70	55/18670	0.187	0.300799	0.231041	CSF1R	1
GO:0046456	Biological proces	icosanoid biosynthetic process	1/70	55/18670	0.187	0.300799	0.231041	CYP2C8	1
GO:0061098	Biological proces	positive regulation of protein tyrosine kinase activity	1/70	55/18670	0.187	0.300799	0.231041	CSF1R	1
GO:0001503	Biological proces	ossification	3/70	398/18670	0.188	0.301608	0.231663	COL1A2/CYP27B1/IGF1	3
GO:0009150	Biological proces	purine ribonucleotide metabolic process	3/70	399/18670	0.189	0.302865	0.232628	PDK4/IGF1/FBP1	3
GO:0002381	Biological proces	immunoglobulin production involved in immunoglobulin mediated immune response	1/70	56/18670	0.19	0.304129	0.233599	PTPRC	1
GO:0010332	Biological proces	response to gamma radiation	1/70	56/18670	0.19	0.304129	0.233599	PTPRC	1
GO:0050879	Biological proces	multicellular organismal movement	1/70	56/18670	0.19	0.304129	0.233599	TNNT2	1
GO:0050881	Biological proces	musculoskeletal movement	1/70	56/18670	0.19	0.304129	0.233599	TNNT2	1
GO:1902749	Biological proces	regulation of cell cycle G2/M phase transition	2/70	213/18670	0.19	0.30416	0.233622	CEP152/PRKAR2B	2
GO:0008037	Biological proces	cell recognition	2/70	215/18670	0.193	0.306349	0.235304	DOCK2/FCN1	2
GO:0010810	Biological proces	regulation of cell-substrate adhesion	2/70	215/18670	0.193	0.306349	0.235304	FN1/RAC2	2
GO:0071241	Biological proces	cellular response to inorganic substance	2/70	215/18670	0.193	0.306349	0.235304	CYBB/FBP1	2
GO:0001755	Biological proces	neural crest cell migration	1/70	57/18670	0.193	0.306349	0.235304	FN1	1
GO:0018208	Biological proces	peptidyl-proline modification	1/70	57/18670	0.193	0.306349	0.235304	FKBP5	1
GO:0043525	Biological proces	positive regulation of neuron apoptotic process	1/70	57/18670	0.193	0.306349	0.235304	TYROBP	1
GO:0051055	Biological proces	negative regulation of lipid biosynthetic process	1/70	57/18670	0.193	0.306349	0.235304	CYP27B1	1
GO:0060760	Biological proces	positive regulation of response to cytokine stimulus	1/70	57/18670	0.193	0.306349	0.235304	CASP1	1
GO:1903428	Biological proces	positive regulation of reactive oxygen species biosynthetic process	1/70	57/18670	0.193	0.306349	0.235304	ITGB2	1
GO:0017157	Biological proces	regulation of exocytosis	2/70	217/18670	0.196	0.308777	0.237169	ITGB2/RAC2	2
GO:0036294	Biological proces	cellular response to decreased oxygen levels	2/70	217/18670	0.196	0.308777	0.237169	CYBB/PCK1	2
GO:0044242	Biological proces	cellular lipid catabolic process	2/70	217/18670	0.196	0.308777	0.237169	LPL/PCK1	2
GO:0010676	Biological proces	positive regulation of cellular carbohydrate metabolic process	1/70	58/18670	0.196	0.308777	0.237169	IGF1	1
GO:0017001	Biological proces	antibiotic catabolic process	1/70	58/18670	0.196	0.308777	0.237169	PCK1	1
GO:0035306	Biological proces	positive regulation of dephosphorylation	1/70	58/18670	0.196	0.308777	0.237169	PTPRC	1
GO:0051058	Biological proces	negative regulation of small GTPase mediated signal transduction	1/70	58/18670	0.196	0.308777	0.237169	FBP1	1
GO:0071385	Biological proces	cellular response to glucocorticoid stimulus	1/70	58/18670	0.196	0.308777	0.237169	PCK1	1
GO:1903749	Biological proces	positive regulation of establishment of protein localization to mitochondrion	1/70	58/18670	0.196	0.308777	0.237169	RAC2	1
GO:0007601	Biological proces	visual perception	2/70	218/18670	0.197	0.309657	0.237845	TGFBI/CLIC5	2
GO:0050807	Biological proces	regulation of synapse organization	2/70	218/18670	0.197	0.309657	0.237845	IL10RA/THBS2	2
GO:0034329	Biological proces	cell junction assembly	3/70	409/18670	0.198	0.3101	0.238185	FN1/THBS2/ACTN1	3
GO:0019216	Biological proces	regulation of lipid metabolic process	3/70	410/18670	0.199	0.3101	0.238185	GLIPR1/PDK4/CYP27B1	3
GO:0010656	Biological proces	negative regulation of muscle cell apoptotic process	1/70	59/18670	0.199	0.3101	0.238185	IGF1	1
GO:0021872	Biological proces	forebrain generation of neurons	1/70	59/18670	0.199	0.3101	0.238185	CSF1R	1
GO:0042130	Biological proces	negative regulation of T cell proliferation	1/70	59/18670	0.199	0.3101	0.238185	VSIG4	1
GO:0043388	Biological proces	positive regulation of DNA binding	1/70	59/18670	0.199	0.3101	0.238185	IGF1	1
GO:0045071	Biological proces	negative regulation of viral genome replication	1/70	59/18670	0.199	0.3101	0.238185	OAS1	1
GO:0045824	Biological proces	negative regulation of innate immune response	1/70	59/18670	0.199	0.3101	0.238185	VSIG4	1
GO:0061077	Biological proces	chaperone-mediated protein folding	1/70	59/18670	0.199	0.3101	0.238185	FKBP5	1
GO:0120178	Biological proces	steroid hormone biosynthetic process	1/70	59/18670	0.199	0.3101	0.238185	CYP27B1	1
GO:2000242	Biological proces	negative regulation of reproductive process	1/70	59/18670	0.199	0.3101	0.238185	IGF1	1
GO:0018149	Biological proces	peptide cross-linking	1/70	60/18670	0.202	0.313693	0.240945	FN1	1
GO:0045576	Biological proces	mast cell activation	1/70	60/18670	0.202	0.313693	0.240945	RAC2	1
GO:0046324	Biological proces	regulation of glucose import	1/70	60/18670	0.202	0.313693	0.240945	IGF1	1
GO:0051851	Biological proces	modulation by host of symbiont process	1/70	60/18670	0.202	0.313693	0.240945	CSF1R	1
GO:0044706	Biological proces	multi-multicellular organism process	2/70	222/18670	0.202	0.313693	0.240945	CYP27B1/CLIC5	2
GO:0050953	Biological proces	sensory perception of light stimulus	2/70	222/18670	0.202	0.313693	0.240945	TGFBI/CLIC5	2
GO:0009259	Biological proces	ribonucleotide metabolic process	3/70	414/18670	0.203	0.314134	0.241283	PDK4/IGF1/FBP1	3
GO:0045444	Biological proces	fat cell differentiation	2/70	223/18670	0.204	0.315282	0.242165	PLAC8/LPL	2
GO:0006027	Biological proces	glycosaminoglycan catabolic process	1/70	61/18670	0.205	0.315475	0.242313	CD44	1
GO:0007040	Biological proces	lysosome organization	1/70	61/18670	0.205	0.315475	0.242313	CORO1A	1
GO:0007405	Biological proces	neuroblast proliferation	1/70	61/18670	0.205	0.315475	0.242313	CX3CR1	1
GO:0045604	Biological proces	regulation of epidermal cell differentiation	1/70	61/18670	0.205	0.315475	0.242313	CYP27B1	1
GO:0046513	Biological proces	ceramide biosynthetic process	1/70	61/18670	0.205	0.315475	0.242313	B3GALT2	1
GO:0071384	Biological proces	cellular response to corticosteroid stimulus	1/70	61/18670	0.205	0.315475	0.242313	PCK1	1
GO:0080171	Biological proces	lytic vacuole organization	1/70	61/18670	0.205	0.315475	0.242313	CORO1A	1
GO:0002260	Biological proces	lymphocyte homeostasis	1/70	62/18670	0.208	0.317692	0.244016	CORO1A	1
GO:0002562	Biological proces	somatic diversification of immune receptors via germline recombination within a single locus	1/70	62/18670	0.208	0.317692	0.244016	PTPRC	1
GO:0010830	Biological proces	regulation of myotube differentiation	1/70	62/18670	0.208	0.317692	0.244016	CD53	1
GO:0016444	Biological proces	somatic cell DNA recombination	1/70	62/18670	0.208	0.317692	0.244016	PTPRC	1
GO:0031640	Biological proces	killing of cells of other organism	1/70	62/18670	0.208	0.317692	0.244016	LYZ	1
GO:0032835	Biological proces	glomerulus development	1/70	62/18670	0.208	0.317692	0.244016	PLCE1	1
GO:0046635	Biological proces	positive regulation of alpha-beta T cell activation	1/70	62/18670	0.208	0.317692	0.244016	PTPRC	1
GO:0055025	Biological proces	positive regulation of cardiac muscle tissue development	1/70	62/18670	0.208	0.317692	0.244016	IGF1	1
GO:1902305	Biological proces	regulation of sodium ion transmembrane transport	1/70	62/18670	0.208	0.317692	0.244016	FXYD5	1
GO:0050803	Biological proces	regulation of synapse structure or activity	2/70	227/18670	0.209	0.31921	0.245182	IL10RA/THBS2	2
GO:0002637	Biological proces	regulation of immunoglobulin production	1/70	63/18670	0.211	0.32065	0.246288	PTPRC	1
GO:0042982	Biological proces	amyloid precursor protein metabolic process	1/70	63/18670	0.211	0.32065	0.246288	IGF1	1
GO:0046622	Biological proces	positive regulation of organ growth	1/70	63/18670	0.211	0.32065	0.246288	IGF1	1
GO:0046686	Biological proces	response to cadmium ion	1/70	63/18670	0.211	0.32065	0.246288	CYBB	1
GO:2000401	Biological proces	regulation of lymphocyte migration	1/70	63/18670	0.211	0.32065	0.246288	PYCARD	1
GO:0032388	Biological proces	positive regulation of intracellular transport	2/70	229/18670	0.212	0.321802	0.247173	ITGB2/RAC2	2
GO:0019693	Biological proces	ribose phosphate metabolic process	3/70	424/18670	0.213	0.32239	0.247625	PDK4/IGF1/FBP1	3
GO:0009743	Biological proces	response to carbohydrate	2/70	230/18670	0.213	0.322505	0.247713	LPL/PCK1	2
GO:0016445	Biological proces	somatic diversification of immunoglobulins	1/70	64/18670	0.214	0.322505	0.247713	PTPRC	1
GO:0030032	Biological proces	lamellipodium assembly	1/70	64/18670	0.214	0.322505	0.247713	RAC2	1
GO:0045600	Biological proces	positive regulation of fat cell differentiation	1/70	64/18670	0.214	0.322505	0.247713	LPL	1
GO:0045669	Biological proces	positive regulation of osteoblast differentiation	1/70	64/18670	0.214	0.322505	0.247713	IGF1	1
GO:0046503	Biological proces	glycerolipid catabolic process	1/70	64/18670	0.214	0.322505	0.247713	LPL	1
GO:0046579	Biological proces	positive regulation of Ras protein signal transduction	1/70	64/18670	0.214	0.322505	0.247713	IGF1	1
GO:0060135	Biological proces	maternal process involved in female pregnancy	1/70	64/18670	0.214	0.322505	0.247713	CYP27B1	1
GO:0051188	Biological proces	cofactor biosynthetic process	2/70	231/18670	0.215	0.323316	0.248336	CYBB/PDK4	2
GO:0006026	Biological proces	aminoglycan catabolic process	1/70	65/18670	0.217	0.324024	0.24888	CD44	1
GO:0006940	Biological proces	regulation of smooth muscle contraction	1/70	65/18670	0.217	0.324024	0.24888	PLCE1	1
GO:0009247	Biological proces	glycolipid biosynthetic process	1/70	65/18670	0.217	0.324024	0.24888	B3GALT2	1
GO:0014823	Biological proces	response to activity	1/70	65/18670	0.217	0.324024	0.24888	PCK1	1
GO:0032729	Biological proces	positive regulation of interferon-gamma production	1/70	65/18670	0.217	0.324024	0.24888	PYCARD	1
GO:0032768	Biological proces	regulation of monooxygenase activity	1/70	65/18670	0.217	0.324024	0.24888	CYP27B1	1
GO:0050854	Biological proces	regulation of antigen receptor-mediated signaling pathway	1/70	65/18670	0.217	0.324024	0.24888	PTPRC	1
GO:0072678	Biological proces	T cell migration	1/70	65/18670	0.217	0.324024	0.24888	PYCARD	1
GO:0001933	Biological proces	negative regulation of protein phosphorylation	3/70	429/18670	0.217	0.324024	0.24888	PYCARD/PTPRC/PRKAR2B	3
GO:0043254	Biological proces	regulation of protein-containing complex assembly	3/70	429/18670	0.217	0.324024	0.24888	PYCARD/ARPC1B/CORO1A	3
GO:0042445	Biological proces	hormone metabolic process	2/70	233/18670	0.217	0.324024	0.24888	CYP2C8/CYP27B1	2
GO:0048738	Biological proces	cardiac muscle tissue development	2/70	233/18670	0.217	0.324024	0.24888	TNNT2/IGF1	2
GO:0097305	Biological proces	response to alcohol	2/70	233/18670	0.217	0.324024	0.24888	CYBB/USP46	2
GO:0048588	Biological proces	developmental cell growth	2/70	234/18670	0.219	0.325551	0.250052	FN1/IGF1	2
GO:0071453	Biological proces	cellular response to oxygen levels	2/70	234/18670	0.219	0.325551	0.250052	CYBB/PCK1	2
GO:0006687	Biological proces	glycosphingolipid metabolic process	1/70	66/18670	0.22	0.325966	0.250371	B3GALT2	1
GO:0051785	Biological proces	positive regulation of nuclear division	1/70	66/18670	0.22	0.325966	0.250371	IGF1	1
GO:0099072	Biological proces	regulation of postsynaptic membrane neurotransmitter receptor levels	1/70	66/18670	0.22	0.325966	0.250371	USP46	1
GO:1905207	Biological proces	regulation of cardiocyte differentiation	1/70	66/18670	0.22	0.325966	0.250371	IGF1	1
GO:0046777	Biological proces	protein autophosphorylation	2/70	235/18670	0.22	0.325966	0.250371	CSF1R/PTPRC	2
GO:0006163	Biological proces	purine nucleotide metabolic process	3/70	432/18670	0.22	0.325966	0.250371	PDK4/IGF1/FBP1	3
GO:0051090	Biological proces	regulation of DNA-binding transcription factor activity	3/70	432/18670	0.22	0.325966	0.250371	ITGB2/CX3CR1/PYCARD	3
GO:0035690	Biological proces	cellular response to drug	3/70	433/18670	0.221	0.327159	0.251287	CYBB/FBP1/PCK1	3
GO:0048732	Biological proces	gland development	3/70	434/18670	0.222	0.32835	0.252203	CSF1R/CRIP1/PCK1	3
GO:0030858	Biological proces	positive regulation of epithelial cell differentiation	1/70	67/18670	0.223	0.328582	0.25238	CYP27B1	1
GO:0051298	Biological proces	centrosome duplication	1/70	67/18670	0.223	0.328582	0.25238	CEP152	1
GO:0030258	Biological proces	lipid modification	2/70	238/18670	0.224	0.330255	0.253666	CYP2C8/PDK4	2
GO:0019915	Biological proces	lipid storage	1/70	68/18670	0.226	0.330255	0.253666	LPL	1
GO:0033627	Biological proces	cell adhesion mediated by integrin	1/70	68/18670	0.226	0.330255	0.253666	ITGB2	1
GO:0033866	Biological proces	nucleoside bisphosphate biosynthetic process	1/70	68/18670	0.226	0.330255	0.253666	PDK4	1
GO:0034030	Biological proces	ribonucleoside bisphosphate biosynthetic process	1/70	68/18670	0.226	0.330255	0.253666	PDK4	1
GO:0034033	Biological proces	purine nucleoside bisphosphate biosynthetic process	1/70	68/18670	0.226	0.330255	0.253666	PDK4	1
GO:0046323	Biological proces	glucose import	1/70	68/18670	0.226	0.330255	0.253666	IGF1	1
GO:0050891	Biological proces	multicellular organismal water homeostasis	1/70	68/18670	0.226	0.330255	0.253666	PRKAR2B	1
GO:0050918	Biological proces	positive chemotaxis	1/70	68/18670	0.226	0.330255	0.253666	CORO1A	1
GO:0051965	Biological proces	positive regulation of synapse assembly	1/70	68/18670	0.226	0.330255	0.253666	THBS2	1
GO:0030217	Biological proces	T cell differentiation	2/70	240/18670	0.227	0.331983	0.254993	PTPRC/DOCK2	2
GO:0038093	Biological proces	Fc receptor signaling pathway	2/70	241/18670	0.229	0.333197	0.255925	ARPC1B/PTPRC	2
GO:0030166	Biological proces	proteoglycan biosynthetic process	1/70	69/18670	0.229	0.333197	0.255925	IGF1	1
GO:0055008	Biological proces	cardiac muscle tissue morphogenesis	1/70	69/18670	0.229	0.333197	0.255925	TNNT2	1
GO:0071300	Biological proces	cellular response to retinoic acid	1/70	69/18670	0.229	0.333197	0.255925	PCK1	1
GO:0002709	Biological proces	regulation of T cell mediated immunity	1/70	70/18670	0.232	0.336364	0.258358	PTPRC	1
GO:0032720	Biological proces	negative regulation of tumor necrosis factor production	1/70	70/18670	0.232	0.336364	0.258358	IGF1	1
GO:0061515	Biological proces	myeloid cell development	1/70	70/18670	0.232	0.336364	0.258358	TYROBP	1
GO:0070988	Biological proces	demethylation	1/70	70/18670	0.232	0.336364	0.258358	CYP2C8	1
GO:0051896	Biological proces	regulation of protein kinase B signaling	2/70	244/18670	0.233	0.337665	0.259357	CX3CR1/RAC2	2
GO:0044282	Biological proces	small molecule catabolic process	3/70	445/18670	0.233	0.338203	0.259771	CD44/CYP27B1/PCK1	3
GO:0033692	Biological proces	cellular polysaccharide biosynthetic process	1/70	71/18670	0.234	0.338964	0.260355	IGF1	1
GO:0043647	Biological proces	inositol phosphate metabolic process	1/70	71/18670	0.234	0.338964	0.260355	PLCE1	1
GO:0043900	Biological proces	regulation of multi-organism process	1/70	71/18670	0.234	0.338964	0.260355	IGF1	1
GO:0051057	Biological proces	positive regulation of small GTPase mediated signal transduction	1/70	71/18670	0.234	0.338964	0.260355	IGF1	1
GO:0000086	Biological proces	G2/M transition of mitotic cell cycle	2/70	247/18670	0.237	0.341258	0.262117	CEP152/PRKAR2B	2
GO:0051186	Biological proces	cofactor metabolic process	3/70	449/18670	0.237	0.341258	0.262117	CYBB/RAC2/PDK4	3
GO:0002532	Biological proces	production of molecular mediator involved in inflammatory response	1/70	72/18670	0.237	0.341258	0.262117	PYCARD	1
GO:0061180	Biological proces	mammary gland epithelium development	1/70	72/18670	0.237	0.341258	0.262117	CSF1R	1
GO:1903556	Biological proces	negative regulation of tumor necrosis factor superfamily cytokine production	1/70	72/18670	0.237	0.341258	0.262117	IGF1	1
GO:1903747	Biological proces	regulation of establishment of protein localization to mitochondrion	1/70	72/18670	0.237	0.341258	0.262117	RAC2	1
GO:2001259	Biological proces	positive regulation of cation channel activity	1/70	72/18670	0.237	0.341258	0.262117	CTSS	1
GO:0071560	Biological proces	cellular response to transforming growth factor beta stimulus	2/70	249/18670	0.24	0.343512	0.263849	CX3CR1/COL1A2	2
GO:0002312	Biological proces	B cell activation involved in immune response	1/70	73/18670	0.24	0.343512	0.263849	PTPRC	1
GO:0003208	Biological proces	cardiac ventricle morphogenesis	1/70	73/18670	0.24	0.343512	0.263849	TNNT2	1
GO:0009988	Biological proces	cell-cell recognition	1/70	73/18670	0.24	0.343512	0.263849	DOCK2	1
GO:0030239	Biological proces	myofibril assembly	1/70	73/18670	0.24	0.343512	0.263849	TNNT2	1
GO:0033555	Biological proces	multicellular organismal response to stress	1/70	73/18670	0.24	0.343512	0.263849	USP46	1
GO:0061844	Biological proces	antimicrobial humoral immune response mediated by antimicrobial peptide	1/70	73/18670	0.24	0.343512	0.263849	RNASE6	1
GO:0010951	Biological proces	negative regulation of endopeptidase activity	2/70	250/18670	0.241	0.344055	0.264266	CD44/TNFAIP8	2
GO:0033157	Biological proces	regulation of intracellular protein transport	2/70	250/18670	0.241	0.344055	0.264266	ITGB2/RAC2	2
GO:0045637	Biological proces	regulation of myeloid cell differentiation	2/70	251/18670	0.242	0.34493	0.264937	TYROBP/CA2	2
GO:0001895	Biological proces	retina homeostasis	1/70	74/18670	0.243	0.34493	0.264937	LYZ	1
GO:0030104	Biological proces	water homeostasis	1/70	74/18670	0.243	0.34493	0.264937	PRKAR2B	1
GO:0032418	Biological proces	lysosome localization	1/70	74/18670	0.243	0.34493	0.264937	RAC2	1
GO:0050710	Biological proces	negative regulation of cytokine secretion	1/70	74/18670	0.243	0.34493	0.264937	FN1	1
GO:0070373	Biological proces	negative regulation of ERK1 and ERK2 cascade	1/70	74/18670	0.243	0.34493	0.264937	PTPRC	1
GO:1900076	Biological proces	regulation of cellular response to insulin stimulus	1/70	74/18670	0.243	0.34493	0.264937	LPL	1
GO:1901616	Biological proces	organic hydroxy compound catabolic process	1/70	74/18670	0.243	0.34493	0.264937	CYP27B1	1
GO:0001960	Biological proces	negative regulation of cytokine-mediated signaling pathway	1/70	75/18670	0.246	0.347903	0.267221	PTPRC	1
GO:0002200	Biological proces	somatic diversification of immune receptors	1/70	75/18670	0.246	0.347903	0.267221	PTPRC	1
GO:0002479	Biological proces	antigen processing and presentation of exogenous peptide antigen via MHC class I, TAP-dependent	1/70	75/18670	0.246	0.347903	0.267221	CYBB	1
GO:0010611	Biological proces	regulation of cardiac muscle hypertrophy	1/70	75/18670	0.246	0.347903	0.267221	IGF1	1
GO:0071559	Biological proces	response to transforming growth factor beta	2/70	255/18670	0.248	0.350445	0.269173	CX3CR1/COL1A2	2
GO:0030500	Biological proces	regulation of bone mineralization	1/70	76/18670	0.249	0.351111	0.269685	CYP27B1	1
GO:1901264	Biological proces	carbohydrate derivative transport	1/70	76/18670	0.249	0.351111	0.269685	G6PC	1
GO:0007611	Biological proces	learning or memory	2/70	256/18670	0.249	0.351601	0.270061	CX3CR1/PRKAR2B	2
GO:0048863	Biological proces	stem cell differentiation	2/70	257/18670	0.251	0.353291	0.27136	FN1/PTPRC	2
GO:0048678	Biological proces	response to axon injury	1/70	77/18670	0.252	0.35429	0.272127	TYROBP	1
GO:0000271	Biological proces	polysaccharide biosynthetic process	1/70	78/18670	0.254	0.356625	0.27392	IGF1	1
GO:0006487	Biological proces	protein N-linked glycosylation	1/70	78/18670	0.254	0.356625	0.27392	B3GALT2	1
GO:0010827	Biological proces	regulation of glucose transmembrane transport	1/70	78/18670	0.254	0.356625	0.27392	IGF1	1
GO:0014743	Biological proces	regulation of muscle hypertrophy	1/70	78/18670	0.254	0.356625	0.27392	IGF1	1
GO:0042246	Biological proces	tissue regeneration	1/70	78/18670	0.254	0.356625	0.27392	IGF1	1
GO:0055021	Biological proces	regulation of cardiac muscle tissue growth	1/70	78/18670	0.254	0.356625	0.27392	IGF1	1
GO:0032412	Biological proces	regulation of ion transmembrane transporter activity	2/70	260/18670	0.255	0.35699	0.2742	FXYD5/CTSS	2
GO:0007409	Biological proces	axonogenesis	3/70	468/18670	0.256	0.358689	0.275506	CSF1R/FN1/RAC2	3
GO:0042590	Biological proces	antigen processing and presentation of exogenous peptide antigen via MHC class I	1/70	79/18670	0.257	0.359196	0.275895	CYBB	1
GO:0045913	Biological proces	positive regulation of carbohydrate metabolic process	1/70	79/18670	0.257	0.359196	0.275895	IGF1	1
GO:0071260	Biological proces	cellular response to mechanical stimulus	1/70	79/18670	0.257	0.359196	0.275895	CASP1	1
GO:0010466	Biological proces	negative regulation of peptidase activity	2/70	262/18670	0.258	0.359522	0.276146	CD44/TNFAIP8	2
GO:0043462	Biological proces	regulation of ATPase activity	1/70	80/18670	0.26	0.362553	0.278473	TNNT2	1
GO:0003012	Biological proces	muscle system process	3/70	472/18670	0.26	0.362703	0.278589	TNNT2/PLCE1/IGF1	3
GO:0014032	Biological proces	neural crest cell development	1/70	81/18670	0.263	0.364237	0.279767	FN1	1
GO:0033238	Biological proces	regulation of cellular amine metabolic process	1/70	81/18670	0.263	0.364237	0.279767	ITGB2	1
GO:0048041	Biological proces	focal adhesion assembly	1/70	81/18670	0.263	0.364237	0.279767	ACTN1	1
GO:0048708	Biological proces	astrocyte differentiation	1/70	81/18670	0.263	0.364237	0.279767	C1QA	1
GO:0060761	Biological proces	negative regulation of response to cytokine stimulus	1/70	81/18670	0.263	0.364237	0.279767	PTPRC	1
GO:1902930	Biological proces	regulation of alcohol biosynthetic process	1/70	81/18670	0.263	0.364237	0.279767	CYP27B1	1
GO:2001021	Biological proces	negative regulation of response to DNA damage stimulus	1/70	81/18670	0.263	0.364237	0.279767	CD44	1
GO:0044839	Biological proces	cell cycle G2/M phase transition	2/70	266/18670	0.263	0.364465	0.279942	CEP152/PRKAR2B	2
GO:1903706	Biological proces	regulation of hemopoiesis	3/70	475/18670	0.263	0.364465	0.279942	TYROBP/PTPRC/CA2	3
GO:0072331	Biological proces	signal transduction by p53 class mediator	2/70	267/18670	0.265	0.365912	0.281053	PYCARD/CD44	2
GO:0034644	Biological proces	cellular response to UV	1/70	82/18670	0.266	0.36616	0.281244	CRIP1	1
GO:0051279	Biological proces	regulation of release of sequestered calcium ion into cytosol	1/70	82/18670	0.266	0.36616	0.281244	CORO1A	1
GO:0060415	Biological proces	muscle tissue morphogenesis	1/70	82/18670	0.266	0.36616	0.281244	TNNT2	1
GO:1905954	Biological proces	positive regulation of lipid localization	1/70	82/18670	0.266	0.36616	0.281244	LPL	1
GO:0022898	Biological proces	regulation of transmembrane transporter activity	2/70	268/18670	0.266	0.366464	0.281477	FXYD5/CTSS	2
GO:0016311	Biological proces	dephosphorylation	3/70	478/18670	0.266	0.366755	0.281701	PTPRC/G6PC/FBP1	3
GO:0045582	Biological proces	positive regulation of T cell differentiation	1/70	83/18670	0.268	0.369146	0.283537	PTPRC	1
GO:0045927	Biological proces	positive regulation of growth	2/70	270/18670	0.269	0.369472	0.283788	FN1/IGF1	2
GO:0006910	Biological proces	phagocytosis, recognition	1/70	84/18670	0.271	0.371001	0.284962	FCN1	1
GO:0010507	Biological proces	negative regulation of autophagy	1/70	84/18670	0.271	0.371001	0.284962	IL10RA	1
GO:0014910	Biological proces	regulation of smooth muscle cell migration	1/70	84/18670	0.271	0.371001	0.284962	IGF1	1
GO:0045445	Biological proces	myoblast differentiation	1/70	84/18670	0.271	0.371001	0.284962	IGF1	1
GO:0051453	Biological proces	regulation of intracellular pH	1/70	84/18670	0.271	0.371001	0.284962	CA2	1
GO:0060420	Biological proces	regulation of heart growth	1/70	84/18670	0.271	0.371001	0.284962	IGF1	1
GO:0098742	Biological proces	cell-cell adhesion via plasma-membrane adhesion molecules	2/70	273/18670	0.273	0.372548	0.28615	ITGB2/FXYD5	2
GO:0002028	Biological proces	regulation of sodium ion transport	1/70	85/18670	0.274	0.372548	0.28615	FXYD5	1
GO:0014031	Biological proces	mesenchymal cell development	1/70	85/18670	0.274	0.372548	0.28615	FN1	1
GO:0034308	Biological proces	primary alcohol metabolic process	1/70	85/18670	0.274	0.372548	0.28615	IGF1	1
GO:0045682	Biological proces	regulation of epidermis development	1/70	85/18670	0.274	0.372548	0.28615	CYP27B1	1
GO:0050772	Biological proces	positive regulation of axonogenesis	1/70	85/18670	0.274	0.372548	0.28615	FN1	1
GO:1904705	Biological proces	regulation of vascular smooth muscle cell proliferation	1/70	85/18670	0.274	0.372548	0.28615	IGF1	1
GO:1990874	Biological proces	vascular smooth muscle cell proliferation	1/70	85/18670	0.274	0.372548	0.28615	IGF1	1
GO:0016054	Biological proces	organic acid catabolic process	2/70	275/18670	0.276	0.374575	0.287708	CD44/PCK1	2
GO:0046395	Biological proces	carboxylic acid catabolic process	2/70	275/18670	0.276	0.374575	0.287708	CD44/PCK1	2
GO:0001776	Biological proces	leukocyte homeostasis	1/70	86/18670	0.277	0.374887	0.287947	CORO1A	1
GO:0042446	Biological proces	hormone biosynthetic process	1/70	86/18670	0.277	0.374887	0.287947	CYP27B1	1
GO:0048013	Biological proces	ephrin receptor signaling pathway	1/70	86/18670	0.277	0.374887	0.287947	ARPC1B	1
GO:0007411	Biological proces	axon guidance	2/70	276/18670	0.277	0.375361	0.288311	CSF1R/RAC2	2
GO:0097485	Biological proces	neuron projection guidance	2/70	277/18670	0.279	0.376644	0.289297	CSF1R/RAC2	2
GO:0002690	Biological proces	positive regulation of leukocyte chemotaxis	1/70	87/18670	0.279	0.376644	0.289297	RAC2	1
GO:0014068	Biological proces	positive regulation of phosphatidylinositol 3-kinase signaling	1/70	87/18670	0.279	0.376644	0.289297	IGF1	1
GO:0045844	Biological proces	positive regulation of striated muscle tissue development	1/70	87/18670	0.279	0.376644	0.289297	IGF1	1
GO:0048477	Biological proces	oogenesis	1/70	87/18670	0.279	0.376644	0.289297	IGF1	1
GO:0048636	Biological proces	positive regulation of muscle organ development	1/70	87/18670	0.279	0.376644	0.289297	IGF1	1
GO:0001822	Biological proces	kidney development	2/70	278/18670	0.28	0.377193	0.289718	CA2/PLCE1	2
GO:0032088	Biological proces	negative regulation of NF-kappaB transcription factor activity	1/70	88/18670	0.282	0.377821	0.290201	PYCARD	1
GO:0045921	Biological proces	positive regulation of exocytosis	1/70	88/18670	0.282	0.377821	0.290201	ITGB2	1
GO:0048644	Biological proces	muscle organ morphogenesis	1/70	88/18670	0.282	0.377821	0.290201	TNNT2	1
GO:0070098	Biological proces	chemokine-mediated signaling pathway	1/70	88/18670	0.282	0.377821	0.290201	CX3CR1	1
GO:0097194	Biological proces	execution phase of apoptosis	1/70	88/18670	0.282	0.377821	0.290201	CASP1	1
GO:1901863	Biological proces	positive regulation of muscle tissue development	1/70	88/18670	0.282	0.377821	0.290201	IGF1	1
GO:1902476	Biological proces	chloride transmembrane transport	1/70	88/18670	0.282	0.377821	0.290201	CLIC5	1
GO:2000177	Biological proces	regulation of neural precursor cell proliferation	1/70	88/18670	0.282	0.377821	0.290201	CX3CR1	1
GO:0055013	Biological proces	cardiac muscle cell development	1/70	89/18670	0.285	0.380892	0.292559	IGF1	1
GO:0097306	Biological proces	cellular response to alcohol	1/70	89/18670	0.285	0.380892	0.292559	CYBB	1
GO:0032409	Biological proces	regulation of transporter activity	2/70	283/18670	0.287	0.382832	0.294049	FXYD5/CTSS	2
GO:0014033	Biological proces	neural crest cell differentiation	1/70	90/18670	0.287	0.382832	0.294049	FN1	1
GO:0030641	Biological proces	regulation of cellular pH	1/70	90/18670	0.287	0.382832	0.294049	CA2	1
GO:0042475	Biological proces	odontogenesis of dentin-containing tooth	1/70	90/18670	0.287	0.382832	0.294049	CA2	1
GO:0045778	Biological proces	positive regulation of ossification	1/70	90/18670	0.287	0.382832	0.294049	IGF1	1
GO:1901379	Biological proces	regulation of potassium ion transmembrane transport	1/70	90/18670	0.287	0.382832	0.294049	DPP6	1
GO:0014909	Biological proces	smooth muscle cell migration	1/70	91/18670	0.29	0.386129	0.296582	IGF1	1
GO:0015980	Biological proces	energy derivation by oxidation of organic compounds	2/70	286/18670	0.291	0.387098	0.297326	G6PC/IGF1	2
GO:0006672	Biological proces	ceramide metabolic process	1/70	92/18670	0.293	0.388847	0.29867	B3GALT2	1
GO:0045833	Biological proces	negative regulation of lipid metabolic process	1/70	92/18670	0.293	0.388847	0.29867	CYP27B1	1
GO:0033273	Biological proces	response to vitamin	1/70	93/18670	0.295	0.391541	0.300739	CYP27B1	1
GO:0046634	Biological proces	regulation of alpha-beta T cell activation	1/70	93/18670	0.295	0.391541	0.300739	PTPRC	1
GO:1901655	Biological proces	cellular response to ketone	1/70	93/18670	0.295	0.391541	0.300739	PCK1	1
GO:0006029	Biological proces	proteoglycan metabolic process	1/70	94/18670	0.298	0.393365	0.30214	IGF1	1
GO:0006906	Biological proces	vesicle fusion	1/70	94/18670	0.298	0.393365	0.30214	CORO1A	1
GO:0045621	Biological proces	positive regulation of lymphocyte differentiation	1/70	94/18670	0.298	0.393365	0.30214	PTPRC	1
GO:0051289	Biological proces	protein homotetramerization	1/70	94/18670	0.298	0.393365	0.30214	FBP1	1
GO:0070167	Biological proces	regulation of biomineral tissue development	1/70	94/18670	0.298	0.393365	0.30214	CYP27B1	1
GO:0110149	Biological proces	regulation of biomineralization	1/70	94/18670	0.298	0.393365	0.30214	CYP27B1	1
GO:0002702	Biological proces	positive regulation of production of molecular mediator of immune response	1/70	95/18670	0.301	0.394624	0.303107	PTPRC	1
GO:0044070	Biological proces	regulation of anion transport	1/70	95/18670	0.301	0.394624	0.303107	CA2	1
GO:0045069	Biological proces	regulation of viral genome replication	1/70	95/18670	0.301	0.394624	0.303107	OAS1	1
GO:0050810	Biological proces	regulation of steroid biosynthetic process	1/70	95/18670	0.301	0.394624	0.303107	CYP27B1	1
GO:0055006	Biological proces	cardiac cell development	1/70	95/18670	0.301	0.394624	0.303107	IGF1	1
GO:0060337	Biological proces	type I interferon signaling pathway	1/70	95/18670	0.301	0.394624	0.303107	OAS1	1
GO:0071357	Biological proces	cellular response to type I interferon	1/70	95/18670	0.301	0.394624	0.303107	OAS1	1
GO:0072001	Biological proces	renal system development	2/70	293/18670	0.301	0.394624	0.303107	CA2/PLCE1	2
GO:0002474	Biological proces	antigen processing and presentation of peptide antigen via MHC class I	1/70	96/18670	0.303	0.395805	0.304014	CYBB	1
GO:0010660	Biological proces	regulation of muscle cell apoptotic process	1/70	96/18670	0.303	0.395805	0.304014	IGF1	1
GO:0019217	Biological proces	regulation of fatty acid metabolic process	1/70	96/18670	0.303	0.395805	0.304014	PDK4	1
GO:0030516	Biological proces	regulation of axon extension	1/70	96/18670	0.303	0.395805	0.304014	FN1	1
GO:0048010	Biological proces	vascular endothelial growth factor receptor signaling pathway	1/70	96/18670	0.303	0.395805	0.304014	CYBB	1
GO:0097327	Biological proces	response to antineoplastic agent	1/70	96/18670	0.303	0.395805	0.304014	PCK1	1
GO:1990823	Biological proces	response to leukemia inhibitory factor	1/70	96/18670	0.303	0.395805	0.304014	LAPTM5	1
GO:1990830	Biological proces	cellular response to leukemia inhibitory factor	1/70	96/18670	0.303	0.395805	0.304014	LAPTM5	1
GO:0050890	Biological proces	cognition	2/70	296/18670	0.305	0.397539	0.305346	CX3CR1/PRKAR2B	2
GO:0051591	Biological proces	response to cAMP	1/70	97/18670	0.306	0.397824	0.305565	PCK1	1
GO:0120162	Biological proces	positive regulation of cold-induced thermogenesis	1/70	97/18670	0.306	0.397824	0.305565	PLAC8	1
GO:1990868	Biological proces	response to chemokine	1/70	97/18670	0.306	0.397824	0.305565	CX3CR1	1
GO:1990869	Biological proces	cellular response to chemokine	1/70	97/18670	0.306	0.397824	0.305565	CX3CR1	1
GO:0001824	Biological proces	blastocyst development	1/70	98/18670	0.309	0.399536	0.30688	IGF1	1
GO:0006626	Biological proces	protein targeting to mitochondrion	1/70	98/18670	0.309	0.399536	0.30688	RAC2	1
GO:0019886	Biological proces	antigen processing and presentation of exogenous peptide antigen via MHC class II	1/70	98/18670	0.309	0.399536	0.30688	CTSS	1
GO:0050848	Biological proces	regulation of calcium-mediated signaling	1/70	98/18670	0.309	0.399536	0.30688	IGF1	1
GO:0060191	Biological proces	regulation of lipase activity	1/70	98/18670	0.309	0.399536	0.30688	LPL	1
GO:2001243	Biological proces	negative regulation of intrinsic apoptotic signaling pathway	1/70	98/18670	0.309	0.399536	0.30688	CD44	1
GO:0019395	Biological proces	fatty acid oxidation	1/70	99/18670	0.311	0.401502	0.30839	PDK4	1
GO:0034340	Biological proces	response to type I interferon	1/70	99/18670	0.311	0.401502	0.30839	OAS1	1
GO:0043648	Biological proces	dicarboxylic acid metabolic process	1/70	99/18670	0.311	0.401502	0.30839	PCK1	1
GO:0051817	Biological proces	modulation of process of other organism involved in symbiotic interaction	1/70	99/18670	0.311	0.401502	0.30839	CSF1R	1
GO:1901570	Biological proces	fatty acid derivative biosynthetic process	1/70	99/18670	0.311	0.401502	0.30839	CYP2C8	1
GO:0002824	Biological proces	positive regulation of adaptive immune response based on somatic recombination of immune receptors built from immunoglobulin superfamily domains	1/70	100/18670	0.314	0.403161	0.309664	PTPRC	1
GO:0010657	Biological proces	muscle cell apoptotic process	1/70	100/18670	0.314	0.403161	0.309664	IGF1	1
GO:0034446	Biological proces	substrate adhesion-dependent cell spreading	1/70	100/18670	0.314	0.403161	0.309664	FN1	1
GO:0055024	Biological proces	regulation of cardiac muscle tissue development	1/70	100/18670	0.314	0.403161	0.309664	IGF1	1
GO:0090174	Biological proces	organelle membrane fusion	1/70	100/18670	0.314	0.403161	0.309664	CORO1A	1
GO:0120034	Biological proces	positive regulation of plasma membrane bounded cell projection assembly	1/70	100/18670	0.314	0.403161	0.309664	RAC2	1
GO:0046034	Biological proces	ATP metabolic process	2/70	304/18670	0.316	0.403953	0.310273	IGF1/FBP1	2
GO:0000018	Biological proces	regulation of DNA recombination	1/70	101/18670	0.316	0.403953	0.310273	PTPRC	1
GO:0007631	Biological proces	feeding behavior	1/70	101/18670	0.316	0.403953	0.310273	USP46	1
GO:0032649	Biological proces	regulation of interferon-gamma production	1/70	101/18670	0.316	0.403953	0.310273	PYCARD	1
GO:0034440	Biological proces	lipid oxidation	1/70	101/18670	0.316	0.403953	0.310273	PDK4	1
GO:0048259	Biological proces	regulation of receptor-mediated endocytosis	1/70	101/18670	0.316	0.403953	0.310273	USP46	1
GO:0048661	Biological proces	positive regulation of smooth muscle cell proliferation	1/70	101/18670	0.316	0.403953	0.310273	IGF1	1
GO:0097006	Biological proces	regulation of plasma lipoprotein particle levels	1/70	101/18670	0.316	0.403953	0.310273	LPL	1
GO:1901890	Biological proces	positive regulation of cell junction assembly	1/70	101/18670	0.316	0.403953	0.310273	THBS2	1
GO:0010522	Biological proces	regulation of calcium ion transport into cytosol	1/70	102/18670	0.319	0.4064	0.312152	CORO1A	1
GO:0030148	Biological proces	sphingolipid biosynthetic process	1/70	102/18670	0.319	0.4064	0.312152	B3GALT2	1
GO:0035335	Biological proces	peptidyl-tyrosine dephosphorylation	1/70	102/18670	0.319	0.4064	0.312152	PTPRC	1
GO:0009895	Biological proces	negative regulation of catabolic process	2/70	308/18670	0.322	0.409106	0.31423	IL10RA/FBP1	2
GO:0018958	Biological proces	phenol-containing compound metabolic process	1/70	103/18670	0.322	0.409106	0.31423	ITGB2	1
GO:0006892	Biological proces	post-Golgi vesicle-mediated transport	1/70	104/18670	0.324	0.411156	0.315805	CCDC91	1
GO:0014812	Biological proces	muscle cell migration	1/70	104/18670	0.324	0.411156	0.315805	IGF1	1
GO:0032414	Biological proces	positive regulation of ion transmembrane transporter activity	1/70	104/18670	0.324	0.411156	0.315805	CTSS	1
GO:2001237	Biological proces	negative regulation of extrinsic apoptotic signaling pathway	1/70	104/18670	0.324	0.411156	0.315805	IGF1	1
GO:0042113	Biological proces	B cell activation	2/70	310/18670	0.324	0.411156	0.315805	TYROBP/PTPRC	2
GO:0006637	Biological proces	acyl-CoA metabolic process	1/70	105/18670	0.327	0.412475	0.316818	PDK4	1
GO:0007009	Biological proces	plasma membrane organization	1/70	105/18670	0.327	0.412475	0.316818	PTPRC	1
GO:0033138	Biological proces	positive regulation of peptidyl-serine phosphorylation	1/70	105/18670	0.327	0.412475	0.316818	CD44	1
GO:0035383	Biological proces	thioester metabolic process	1/70	105/18670	0.327	0.412475	0.316818	PDK4	1
GO:0043266	Biological proces	regulation of potassium ion transport	1/70	105/18670	0.327	0.412475	0.316818	DPP6	1
GO:0055017	Biological proces	cardiac muscle tissue growth	1/70	105/18670	0.327	0.412475	0.316818	IGF1	1
GO:0003300	Biological proces	cardiac muscle hypertrophy	1/70	106/18670	0.329	0.414829	0.318626	IGF1	1
GO:0007041	Biological proces	lysosomal transport	1/70	106/18670	0.329	0.414829	0.318626	CCDC91	1
GO:0051963	Biological proces	regulation of synapse assembly	1/70	106/18670	0.329	0.414829	0.318626	THBS2	1
GO:0006898	Biological proces	receptor-mediated endocytosis	2/70	314/18670	0.33	0.415287	0.318978	ITGB2/USP46	2
GO:0030330	Biological proces	DNA damage response, signal transduction by p53 class mediator	1/70	107/18670	0.332	0.416878	0.3202	CD44	1
GO:0043502	Biological proces	regulation of muscle adaptation	1/70	107/18670	0.332	0.416878	0.3202	IGF1	1
GO:0048524	Biological proces	positive regulation of viral process	1/70	107/18670	0.332	0.416878	0.3202	CSF1R	1
GO:0002526	Biological proces	acute inflammatory response	1/70	108/18670	0.334	0.418904	0.321756	FN1	1
GO:0009062	Biological proces	fatty acid catabolic process	1/70	108/18670	0.334	0.418904	0.321756	PCK1	1
GO:0030004	Biological proces	cellular monovalent inorganic cation homeostasis	1/70	108/18670	0.334	0.418904	0.321756	CA2	1
GO:1904659	Biological proces	glucose transmembrane transport	1/70	108/18670	0.334	0.418904	0.321756	IGF1	1
GO:0001676	Biological proces	long-chain fatty acid metabolic process	1/70	109/18670	0.337	0.421478	0.323734	CYP2C8	1
GO:0014897	Biological proces	striated muscle hypertrophy	1/70	109/18670	0.337	0.421478	0.323734	IGF1	1
GO:0006664	Biological proces	glycolipid metabolic process	1/70	110/18670	0.339	0.423461	0.325256	B3GALT2	1
GO:0006939	Biological proces	smooth muscle contraction	1/70	110/18670	0.339	0.423461	0.325256	PLCE1	1
GO:0033559	Biological proces	unsaturated fatty acid metabolic process	1/70	110/18670	0.339	0.423461	0.325256	CYP2C8	1
GO:0061387	Biological proces	regulation of extent of cell growth	1/70	110/18670	0.339	0.423461	0.325256	FN1	1
GO:0014896	Biological proces	muscle hypertrophy	1/70	111/18670	0.342	0.42542	0.326761	IGF1	1
GO:0072676	Biological proces	lymphocyte migration	1/70	111/18670	0.342	0.42542	0.326761	PYCARD	1
GO:0098661	Biological proces	inorganic anion transmembrane transport	1/70	111/18670	0.342	0.42542	0.326761	CLIC5	1
GO:1903509	Biological proces	liposaccharide metabolic process	1/70	111/18670	0.342	0.42542	0.326761	B3GALT2	1
GO:0008645	Biological proces	hexose transmembrane transport	1/70	112/18670	0.344	0.427071	0.328029	IGF1	1
GO:0032411	Biological proces	positive regulation of transporter activity	1/70	112/18670	0.344	0.427071	0.328029	CTSS	1
GO:0050868	Biological proces	negative regulation of T cell activation	1/70	112/18670	0.344	0.427071	0.328029	VSIG4	1
GO:0060419	Biological proces	heart growth	1/70	112/18670	0.344	0.427071	0.328029	IGF1	1
GO:1903510	Biological proces	mucopolysaccharide metabolic process	1/70	112/18670	0.344	0.427071	0.328029	CD44	1
GO:0032609	Biological proces	interferon-gamma production	1/70	113/18670	0.347	0.428986	0.3295	PYCARD	1
GO:0035821	Biological proces	modulation of process of other organism	1/70	113/18670	0.347	0.428986	0.3295	CSF1R	1
GO:0046620	Biological proces	regulation of organ growth	1/70	113/18670	0.347	0.428986	0.3295	IGF1	1
GO:0048640	Biological proces	negative regulation of developmental growth	1/70	113/18670	0.347	0.428986	0.3295	PLAC8	1
GO:0010506	Biological proces	regulation of autophagy	2/70	328/18670	0.349	0.430592	0.330734	IL10RA/PYCARD	2
GO:0019058	Biological proces	viral life cycle	2/70	328/18670	0.349	0.430592	0.330734	OAS1/FCN1	2
GO:0002688	Biological proces	regulation of leukocyte chemotaxis	1/70	114/18670	0.349	0.430592	0.330734	RAC2	1
GO:0006690	Biological proces	icosanoid metabolic process	1/70	114/18670	0.349	0.430592	0.330734	CYP2C8	1
GO:0015749	Biological proces	monosaccharide transmembrane transport	1/70	114/18670	0.349	0.430592	0.330734	IGF1	1
GO:0010927	Biological proces	cellular component assembly involved in morphogenesis	1/70	115/18670	0.352	0.43333	0.332837	TNNT2	1
GO:0002220	Biological proces	innate immune response activating cell surface receptor signaling pathway	1/70	116/18670	0.354	0.435472	0.334482	FCN1	1
GO:0021782	Biological proces	glial cell development	1/70	116/18670	0.354	0.435472	0.334482	C1QA	1
GO:0034219	Biological proces	carbohydrate transmembrane transport	1/70	116/18670	0.354	0.435472	0.334482	IGF1	1
GO:0002758	Biological proces	innate immune response-activating signal transduction	1/70	117/18670	0.357	0.437595	0.336112	FCN1	1
GO:0007613	Biological proces	memory	1/70	117/18670	0.357	0.437595	0.336112	CX3CR1	1
GO:0043666	Biological proces	regulation of phosphoprotein phosphatase activity	1/70	117/18670	0.357	0.437595	0.336112	PTPRC	1
GO:0006911	Biological proces	phagocytosis, engulfment	1/70	118/18670	0.359	0.440282	0.338176	ITGB2	1
GO:0007596	Biological proces	blood coagulation	2/70	336/18670	0.36	0.441108	0.338811	COL1A2/PRKAR2B	2
GO:0007173	Biological proces	epidermal growth factor receptor signaling pathway	1/70	119/18670	0.361	0.44266	0.340003	PLCE1	1
GO:0010811	Biological proces	positive regulation of cell-substrate adhesion	1/70	121/18670	0.366	0.44707	0.34339	FN1	1
GO:0015748	Biological proces	organophosphate ester transport	1/70	121/18670	0.366	0.44707	0.34339	G6PC	1
GO:0046718	Biological proces	viral entry into host cell	1/70	121/18670	0.366	0.44707	0.34339	FCN1	1
GO:0048675	Biological proces	axon extension	1/70	121/18670	0.366	0.44707	0.34339	FN1	1
GO:0070252	Biological proces	actin-mediated cell contraction	1/70	121/18670	0.366	0.44707	0.34339	TNNT2	1
GO:0007599	Biological proces	hemostasis	2/70	341/18670	0.367	0.447328	0.343588	COL1A2/PRKAR2B	2
GO:0050817	Biological proces	coagulation	2/70	342/18670	0.368	0.448679	0.344626	COL1A2/PRKAR2B	2
GO:0019079	Biological proces	viral genome replication	1/70	122/18670	0.369	0.448803	0.344721	OAS1	1
GO:1905477	Biological proces	positive regulation of protein localization to membrane	1/70	122/18670	0.369	0.448803	0.344721	ITGB2	1
GO:0002062	Biological proces	chondrocyte differentiation	1/70	123/18670	0.371	0.451109	0.346493	TGFBI	1
GO:0051053	Biological proces	negative regulation of DNA metabolic process	1/70	123/18670	0.371	0.451109	0.346493	GZMA	1
GO:0007098	Biological proces	centrosome cycle	1/70	124/18670	0.373	0.452506	0.347566	CEP152	1
GO:0014013	Biological proces	regulation of gliogenesis	1/70	124/18670	0.373	0.452506	0.347566	CX3CR1	1
GO:0014066	Biological proces	regulation of phosphatidylinositol 3-kinase signaling	1/70	124/18670	0.373	0.452506	0.347566	IGF1	1
GO:0019218	Biological proces	regulation of steroid metabolic process	1/70	124/18670	0.373	0.452506	0.347566	CYP27B1	1
GO:0048284	Biological proces	organelle fusion	1/70	124/18670	0.373	0.452506	0.347566	CORO1A	1
GO:0006805	Biological proces	xenobiotic metabolic process	1/70	125/18670	0.376	0.455074	0.349538	CYP2C8	1
GO:0009101	Biological proces	glycoprotein biosynthetic process	2/70	348/18670	0.376	0.455227	0.349655	B3GALT2/IGF1	2
GO:0032479	Biological proces	regulation of type I interferon production	1/70	126/18670	0.378	0.457029	0.351039	PYCARD	1
GO:0045667	Biological proces	regulation of osteoblast differentiation	1/70	126/18670	0.378	0.457029	0.351039	IGF1	1
GO:0051052	Biological proces	regulation of DNA metabolic process	2/70	351/18670	0.38	0.458897	0.352474	GZMA/PTPRC	2
GO:0051260	Biological proces	protein homooligomerization	2/70	351/18670	0.38	0.458897	0.352474	PYCARD/FBP1	2
GO:0099024	Biological proces	plasma membrane invagination	1/70	127/18670	0.38	0.458965	0.352527	ITGB2	1
GO:0032606	Biological proces	type I interferon production	1/70	128/18670	0.383	0.460925	0.354032	PYCARD	1
GO:0051291	Biological proces	protein heterooligomerization	1/70	128/18670	0.383	0.460925	0.354032	COL1A2	1
GO:0030098	Biological proces	lymphocyte differentiation	2/70	353/18670	0.383	0.460925	0.354032	PTPRC/DOCK2	2
GO:0003206	Biological proces	cardiac chamber morphogenesis	1/70	129/18670	0.385	0.461882	0.354767	TNNT2	1
GO:0034754	Biological proces	cellular hormone metabolic process	1/70	129/18670	0.385	0.461882	0.354767	CYP2C8	1
GO:0044106	Biological proces	cellular amine metabolic process	1/70	129/18670	0.385	0.461882	0.354767	ITGB2	1
GO:0050853	Biological proces	B cell receptor signaling pathway	1/70	129/18670	0.385	0.461882	0.354767	PTPRC	1
GO:0071482	Biological proces	cellular response to light stimulus	1/70	129/18670	0.385	0.461882	0.354767	CRIP1	1
GO:1903038	Biological proces	negative regulation of leukocyte cell-cell adhesion	1/70	129/18670	0.385	0.461882	0.354767	VSIG4	1
GO:0001505	Biological proces	regulation of neurotransmitter levels	2/70	355/18670	0.385	0.462035	0.354884	ITGB2/CX3CR1	2
GO:0003231	Biological proces	cardiac ventricle development	1/70	130/18670	0.387	0.463763	0.356212	TNNT2	1
GO:0043500	Biological proces	muscle adaptation	1/70	130/18670	0.387	0.463763	0.356212	IGF1	1
GO:0045861	Biological proces	negative regulation of proteolysis	2/70	358/18670	0.389	0.465924	0.357871	CD44/TNFAIP8	2
GO:0030183	Biological proces	B cell differentiation	1/70	131/18670	0.39	0.465928	0.357874	PTPRC	1
GO:0001666	Biological proces	response to hypoxia	2/70	359/18670	0.391	0.466911	0.35863	CYBB/PCK1	2
GO:0045598	Biological proces	regulation of fat cell differentiation	1/70	132/18670	0.392	0.46717	0.358829	LPL	1
GO:0045995	Biological proces	regulation of embryonic development	1/70	132/18670	0.392	0.46717	0.358829	IGF1	1
GO:0055007	Biological proces	cardiac muscle cell differentiation	1/70	132/18670	0.392	0.46717	0.358829	IGF1	1
GO:0072329	Biological proces	monocarboxylic acid catabolic process	1/70	132/18670	0.392	0.46717	0.358829	PCK1	1
GO:0031023	Biological proces	microtubule organizing center organization	1/70	133/18670	0.394	0.468997	0.360232	CEP152	1
GO:0042770	Biological proces	signal transduction in response to DNA damage	1/70	133/18670	0.394	0.468997	0.360232	CD44	1
GO:0071333	Biological proces	cellular response to glucose stimulus	1/70	133/18670	0.394	0.468997	0.360232	PCK1	1
GO:0006936	Biological proces	muscle contraction	2/70	363/18670	0.396	0.470203	0.361158	TNNT2/PLCE1	2
GO:0006766	Biological proces	vitamin metabolic process	1/70	134/18670	0.397	0.470203	0.361158	CYP27B1	1
GO:0032355	Biological proces	response to estradiol	1/70	134/18670	0.397	0.470203	0.361158	ARPC1B	1
GO:0044409	Biological proces	entry into host	1/70	134/18670	0.397	0.470203	0.361158	FCN1	1
GO:0046683	Biological proces	response to organophosphorus	1/70	134/18670	0.397	0.470203	0.361158	PCK1	1
GO:0001889	Biological proces	liver development	1/70	135/18670	0.399	0.471391	0.362071	PCK1	1
GO:0010324	Biological proces	membrane invagination	1/70	135/18670	0.399	0.471391	0.362071	ITGB2	1
GO:0030010	Biological proces	establishment of cell polarity	1/70	135/18670	0.399	0.471391	0.362071	DOCK2	1
GO:0050921	Biological proces	positive regulation of chemotaxis	1/70	135/18670	0.399	0.471391	0.362071	RAC2	1
GO:0071331	Biological proces	cellular response to hexose stimulus	1/70	135/18670	0.399	0.471391	0.362071	PCK1	1
GO:0060271	Biological proces	cilium assembly	2/70	366/18670	0.4	0.4725	0.362922	CEP152/PRKAR2B	2
GO:0007292	Biological proces	female gamete generation	1/70	136/18670	0.401	0.473165	0.363434	IGF1	1
GO:0071326	Biological proces	cellular response to monosaccharide stimulus	1/70	136/18670	0.401	0.473165	0.363434	PCK1	1
GO:0072655	Biological proces	establishment of protein localization to mitochondrion	1/70	137/18670	0.403	0.475529	0.365249	RAC2	1
GO:0032386	Biological proces	regulation of intracellular transport	2/70	370/18670	0.405	0.476967	0.366354	ITGB2/RAC2	2
GO:0036293	Biological proces	response to decreased oxygen levels	2/70	370/18670	0.405	0.476967	0.366354	CYBB/PCK1	2
GO:0009308	Biological proces	amine metabolic process	1/70	138/18670	0.406	0.476967	0.366354	ITGB2	1
GO:0061008	Biological proces	hepaticobiliary system development	1/70	138/18670	0.406	0.476967	0.366354	PCK1	1
GO:0002700	Biological proces	regulation of production of molecular mediator of immune response	1/70	139/18670	0.408	0.478388	0.367445	PTPRC	1
GO:0033135	Biological proces	regulation of peptidyl-serine phosphorylation	1/70	139/18670	0.408	0.478388	0.367445	CD44	1
GO:0035304	Biological proces	regulation of protein dephosphorylation	1/70	139/18670	0.408	0.478388	0.367445	PTPRC	1
GO:0045580	Biological proces	regulation of T cell differentiation	1/70	139/18670	0.408	0.478388	0.367445	PTPRC	1
GO:0051098	Biological proces	regulation of binding	2/70	373/18670	0.409	0.478882	0.367824	GZMA/IGF1	2
GO:0033865	Biological proces	nucleoside bisphosphate metabolic process	1/70	140/18670	0.41	0.478882	0.367824	PDK4	1
GO:0033875	Biological proces	ribonucleoside bisphosphate metabolic process	1/70	140/18670	0.41	0.478882	0.367824	PDK4	1
GO:0034032	Biological proces	purine nucleoside bisphosphate metabolic process	1/70	140/18670	0.41	0.478882	0.367824	PDK4	1
GO:0035725	Biological proces	sodium ion transmembrane transport	1/70	140/18670	0.41	0.478882	0.367824	FXYD5	1
GO:0046330	Biological proces	positive regulation of JNK cascade	1/70	140/18670	0.41	0.478882	0.367824	PYCARD	1
GO:0060048	Biological proces	cardiac muscle contraction	1/70	140/18670	0.41	0.478882	0.367824	TNNT2	1
GO:0008286	Biological proces	insulin receptor signaling pathway	1/70	141/18670	0.412	0.479965	0.368657	PDK4	1
GO:0009411	Biological proces	response to UV	1/70	141/18670	0.412	0.479965	0.368657	CRIP1	1
GO:0050709	Biological proces	negative regulation of protein secretion	1/70	141/18670	0.412	0.479965	0.368657	FN1	1
GO:0062013	Biological proces	positive regulation of small molecule metabolic process	1/70	141/18670	0.412	0.479965	0.368657	IGF1	1
GO:0070585	Biological proces	protein localization to mitochondrion	1/70	141/18670	0.412	0.479965	0.368657	RAC2	1
GO:0008277	Biological proces	regulation of G protein-coupled receptor signaling pathway	1/70	142/18670	0.415	0.480731	0.369245	PLCE1	1
GO:0038127	Biological proces	ERBB signaling pathway	1/70	142/18670	0.415	0.480731	0.369245	PLCE1	1
GO:0046467	Biological proces	membrane lipid biosynthetic process	1/70	142/18670	0.415	0.480731	0.369245	B3GALT2	1
GO:0050871	Biological proces	positive regulation of B cell activation	1/70	142/18670	0.415	0.480731	0.369245	PTPRC	1
GO:0072006	Biological proces	nephron development	1/70	142/18670	0.415	0.480731	0.369245	PLCE1	1
GO:1902904	Biological proces	negative regulation of supramolecular fiber organization	1/70	142/18670	0.415	0.480731	0.369245	CORO1A	1
GO:0007034	Biological proces	vacuolar transport	1/70	143/18670	0.417	0.481481	0.369821	CCDC91	1
GO:0030048	Biological proces	actin filament-based movement	1/70	143/18670	0.417	0.481481	0.369821	TNNT2	1
GO:0030879	Biological proces	mammary gland development	1/70	143/18670	0.417	0.481481	0.369821	CSF1R	1
GO:0044344	Biological proces	cellular response to fibroblast growth factor stimulus	1/70	143/18670	0.417	0.481481	0.369821	CD44	1
GO:0106106	Biological proces	cold-induced thermogenesis	1/70	143/18670	0.417	0.481481	0.369821	PLAC8	1
GO:0120161	Biological proces	regulation of cold-induced thermogenesis	1/70	143/18670	0.417	0.481481	0.369821	PLAC8	1
GO:0030534	Biological proces	adult behavior	1/70	144/18670	0.419	0.483119	0.371079	USP46	1
GO:0071322	Biological proces	cellular response to carbohydrate stimulus	1/70	144/18670	0.419	0.483119	0.371079	PCK1	1
GO:1904064	Biological proces	positive regulation of cation transmembrane transport	1/70	144/18670	0.419	0.483119	0.371079	CTSS	1
GO:0030900	Biological proces	forebrain development	2/70	381/18670	0.42	0.48367	0.371502	CSF1R/TYROBP	2
GO:0002822	Biological proces	regulation of adaptive immune response based on somatic recombination of immune receptors built from immunoglobulin superfamily domains	1/70	145/18670	0.421	0.48444	0.372094	PTPRC	1
GO:0007605	Biological proces	sensory perception of sound	1/70	145/18670	0.421	0.48444	0.372094	CLIC5	1
GO:0007612	Biological proces	learning	1/70	145/18670	0.421	0.48444	0.372094	PRKAR2B	1
GO:0031346	Biological proces	positive regulation of cell projection organization	2/70	383/18670	0.422	0.485454	0.372872	FN1/RAC2	2
GO:0009108	Biological proces	coenzyme biosynthetic process	1/70	146/18670	0.423	0.485736	0.373089	PDK4	1
GO:0051384	Biological proces	response to glucocorticoid	1/70	146/18670	0.423	0.485736	0.373089	PCK1	1
GO:0044782	Biological proces	cilium organization	2/70	384/18670	0.424	0.485736	0.373089	CEP152/PRKAR2B	2
GO:0051271	Biological proces	negative regulation of cellular component movement	2/70	384/18670	0.424	0.485736	0.373089	CX3CR1/ACTN1	2
GO:0010212	Biological proces	response to ionizing radiation	1/70	147/18670	0.426	0.487639	0.374551	PTPRC	1
GO:0002792	Biological proces	negative regulation of peptide secretion	1/70	148/18670	0.428	0.48861	0.375297	FN1	1
GO:0008643	Biological proces	carbohydrate transport	1/70	148/18670	0.428	0.48861	0.375297	IGF1	1
GO:0014065	Biological proces	phosphatidylinositol 3-kinase signaling	1/70	148/18670	0.428	0.48861	0.375297	IGF1	1
GO:0051494	Biological proces	negative regulation of cytoskeleton organization	1/70	148/18670	0.428	0.48861	0.375297	CORO1A	1
GO:0051592	Biological proces	response to calcium ion	1/70	148/18670	0.428	0.48861	0.375297	TNNT2	1
GO:0014074	Biological proces	response to purine-containing compound	1/70	149/18670	0.43	0.490777	0.376961	PCK1	1
GO:0014706	Biological proces	striated muscle tissue development	2/70	390/18670	0.431	0.492183	0.378041	TNNT2/IGF1	2
GO:0061351	Biological proces	neural precursor cell proliferation	1/70	150/18670	0.432	0.492323	0.378149	CX3CR1	1
GO:0071774	Biological proces	response to fibroblast growth factor	1/70	150/18670	0.432	0.492323	0.378149	CD44	1
GO:0010639	Biological proces	negative regulation of organelle organization	2/70	393/18670	0.435	0.495597	0.380664	CORO1A/IGF1	2
GO:0001678	Biological proces	cellular glucose homeostasis	1/70	152/18670	0.436	0.495597	0.380664	PCK1	1
GO:0001890	Biological proces	placenta development	1/70	152/18670	0.436	0.495597	0.380664	CYP27B1	1
GO:0016202	Biological proces	regulation of striated muscle tissue development	1/70	152/18670	0.436	0.495597	0.380664	IGF1	1
GO:1903169	Biological proces	regulation of calcium ion transmembrane transport	1/70	152/18670	0.436	0.495597	0.380664	CORO1A	1
GO:0070482	Biological proces	response to oxygen levels	2/70	394/18670	0.437	0.495597	0.380664	CYBB/PCK1	2
GO:0030168	Biological proces	platelet activation	1/70	153/18670	0.438	0.496874	0.381644	COL1A2	1
GO:0050729	Biological proces	positive regulation of inflammatory response	1/70	153/18670	0.438	0.496874	0.381644	LPL	1
GO:0051017	Biological proces	actin filament bundle assembly	1/70	153/18670	0.438	0.496874	0.381644	ACTN1	1
GO:0010770	Biological proces	positive regulation of cell morphogenesis involved in differentiation	1/70	154/18670	0.441	0.498057	0.382552	FN1	1
GO:0061025	Biological proces	membrane fusion	1/70	154/18670	0.441	0.498057	0.382552	CORO1A	1
GO:0090501	Biological proces	RNA phosphodiester bond hydrolysis	1/70	154/18670	0.441	0.498057	0.382552	RNASE6	1
GO:1990845	Biological proces	adaptive thermogenesis	1/70	154/18670	0.441	0.498057	0.382552	PLAC8	1
GO:1901861	Biological proces	regulation of muscle tissue development	1/70	155/18670	0.443	0.500141	0.384153	IGF1	1
GO:0030856	Biological proces	regulation of epithelial cell differentiation	1/70	156/18670	0.445	0.501294	0.385039	CYP27B1	1
GO:0034767	Biological proces	positive regulation of ion transmembrane transport	1/70	156/18670	0.445	0.501294	0.385039	CTSS	1
GO:0048634	Biological proces	regulation of muscle organ development	1/70	156/18670	0.445	0.501294	0.385039	IGF1	1
GO:1905952	Biological proces	regulation of lipid localization	1/70	156/18670	0.445	0.501294	0.385039	LPL	1
GO:0061572	Biological proces	actin filament bundle organization	1/70	157/18670	0.447	0.503353	0.38662	ACTN1	1
GO:0052126	Biological proces	movement in host environment	1/70	158/18670	0.449	0.5054	0.388193	FCN1	1
GO:0006665	Biological proces	sphingolipid metabolic process	1/70	159/18670	0.451	0.507126	0.389519	B3GALT2	1
GO:0098727	Biological proces	maintenance of cell number	1/70	159/18670	0.451	0.507126	0.389519	IGF1	1
GO:0030203	Biological proces	glycosaminoglycan metabolic process	1/70	160/18670	0.453	0.50884	0.390835	CD44	1
GO:2000241	Biological proces	regulation of reproductive process	1/70	160/18670	0.453	0.50884	0.390835	IGF1	1
GO:0060537	Biological proces	muscle tissue development	2/70	408/18670	0.454	0.509846	0.391608	TNNT2/IGF1	2
GO:1902652	Biological proces	secondary alcohol metabolic process	1/70	161/18670	0.455	0.510541	0.392142	CYP27B1	1
GO:0007517	Biological proces	muscle organ development	2/70	410/18670	0.457	0.512049	0.3933	TNNT2/IGF1	2
GO:0007033	Biological proces	vacuole organization	1/70	163/18670	0.459	0.513905	0.394726	CORO1A	1
GO:0045931	Biological proces	positive regulation of mitotic cell cycle	1/70	163/18670	0.459	0.513905	0.394726	IGF1	1
GO:0099173	Biological proces	postsynapse organization	1/70	163/18670	0.459	0.513905	0.394726	ACTN1	1
GO:0007088	Biological proces	regulation of mitotic nuclear division	1/70	164/18670	0.461	0.51588	0.396243	IGF1	1
GO:0050954	Biological proces	sensory perception of mechanical stimulus	1/70	165/18670	0.463	0.517845	0.397751	CLIC5	1
GO:0006475	Biological proces	internal protein amino acid acetylation	1/70	166/18670	0.465	0.519798	0.399252	PCK1	1
GO:0035051	Biological proces	cardiocyte differentiation	1/70	167/18670	0.467	0.521425	0.400502	IGF1	1
GO:1901568	Biological proces	fatty acid derivative metabolic process	1/70	167/18670	0.467	0.521425	0.400502	CYP2C8	1
GO:0009100	Biological proces	glycoprotein metabolic process	2/70	419/18670	0.468	0.521488	0.40055	B3GALT2/IGF1	2
GO:0043588	Biological proces	skin development	2/70	419/18670	0.468	0.521488	0.40055	COL1A2/CYP27B1	2
GO:1990138	Biological proces	neuron projection extension	1/70	168/18670	0.469	0.522725	0.4015	FN1	1
GO:0045619	Biological proces	regulation of lymphocyte differentiation	1/70	169/18670	0.471	0.524012	0.402488	PTPRC	1
GO:0048660	Biological proces	regulation of smooth muscle cell proliferation	1/70	169/18670	0.471	0.524012	0.402488	IGF1	1
GO:0051100	Biological proces	negative regulation of binding	1/70	169/18670	0.471	0.524012	0.402488	GZMA	1
GO:0006022	Biological proces	aminoglycan metabolic process	1/70	170/18670	0.473	0.525601	0.403709	CD44	1
GO:0043433	Biological proces	negative regulation of DNA-binding transcription factor activity	1/70	170/18670	0.473	0.525601	0.403709	PYCARD	1
GO:0003205	Biological proces	cardiac chamber development	1/70	171/18670	0.475	0.527178	0.404921	TNNT2	1
GO:0048659	Biological proces	smooth muscle cell proliferation	1/70	171/18670	0.475	0.527178	0.404921	IGF1	1
GO:0009152	Biological proces	purine ribonucleotide biosynthetic process	1/70	172/18670	0.477	0.528427	0.40588	PDK4	1
GO:0032874	Biological proces	positive regulation of stress-activated MAPK cascade	1/70	172/18670	0.477	0.528427	0.40588	PYCARD	1
GO:0051262	Biological proces	protein tetramerization	1/70	172/18670	0.477	0.528427	0.40588	FBP1	1
GO:0001659	Biological proces	temperature homeostasis	1/70	173/18670	0.479	0.52998	0.407072	PLAC8	1
GO:0070304	Biological proces	positive regulation of stress-activated protein kinase signaling cascade	1/70	173/18670	0.479	0.52998	0.407072	PYCARD	1
GO:0046488	Biological proces	phosphatidylinositol metabolic process	1/70	174/18670	0.481	0.531783	0.408458	CSF1R	1
GO:0006644	Biological proces	phospholipid metabolic process	2/70	430/18670	0.482	0.531783	0.408458	CSF1R/LPL	2
GO:0048608	Biological proces	reproductive structure development	2/70	431/18670	0.483	0.532732	0.409186	CRIP1/CYP27B1	2
GO:0010921	Biological proces	regulation of phosphatase activity	1/70	175/18670	0.483	0.532732	0.409186	PTPRC	1
GO:0120032	Biological proces	regulation of plasma membrane bounded cell projection assembly	1/70	175/18670	0.483	0.532732	0.409186	RAC2	1
GO:0061458	Biological proces	reproductive system development	2/70	434/18670	0.487	0.535435	0.411263	CRIP1/CYP27B1	2
GO:0006941	Biological proces	striated muscle contraction	1/70	177/18670	0.487	0.535435	0.411263	TNNT2	1
GO:0007416	Biological proces	synapse assembly	1/70	177/18670	0.487	0.535435	0.411263	THBS2	1
GO:0048469	Biological proces	cell maturation	1/70	177/18670	0.487	0.535435	0.411263	C1QA	1
GO:0060491	Biological proces	regulation of cell projection assembly	1/70	177/18670	0.487	0.535435	0.411263	RAC2	1
GO:0006605	Biological proces	protein targeting	2/70	435/18670	0.488	0.535631	0.411413	ITGB2/RAC2	2
GO:0090090	Biological proces	negative regulation of canonical Wnt signaling pathway	1/70	178/18670	0.489	0.536929	0.41241	IGFBP6	1
GO:0008361	Biological proces	regulation of cell size	1/70	179/18670	0.491	0.53841	0.413548	FN1	1
GO:0051099	Biological proces	positive regulation of binding	1/70	179/18670	0.491	0.53841	0.413548	IGF1	1
GO:0010565	Biological proces	regulation of cellular ketone metabolic process	1/70	180/18670	0.493	0.539561	0.414431	PDK4	1
GO:1901796	Biological proces	regulation of signal transduction by p53 class mediator	1/70	180/18670	0.493	0.539561	0.414431	CD44	1
GO:2001257	Biological proces	regulation of cation channel activity	1/70	180/18670	0.493	0.539561	0.414431	CTSS	1
GO:0008217	Biological proces	regulation of blood pressure	1/70	182/18670	0.497	0.543431	0.417404	COL1A2	1
GO:1901990	Biological proces	regulation of mitotic cell cycle phase transition	2/70	444/18670	0.499	0.544546	0.41826	CEP152/PRKAR2B	2
GO:0021953	Biological proces	central nervous system neuron differentiation	1/70	183/18670	0.499	0.544546	0.41826	CSF1R	1
GO:0050770	Biological proces	regulation of axonogenesis	1/70	183/18670	0.499	0.544546	0.41826	FN1	1
GO:0043409	Biological proces	negative regulation of MAPK cascade	1/70	184/18670	0.501	0.546295	0.419604	PTPRC	1
GO:0009260	Biological proces	ribonucleotide biosynthetic process	1/70	185/18670	0.503	0.547387	0.420442	PDK4	1
GO:0045216	Biological proces	cell-cell junction organization	1/70	185/18670	0.503	0.547387	0.420442	CSF1R	1
GO:0046328	Biological proces	regulation of JNK cascade	1/70	185/18670	0.503	0.547387	0.420442	PYCARD	1
GO:0009314	Biological proces	response to radiation	2/70	448/18670	0.503	0.547922	0.420854	CRIP1/PTPRC	2
GO:0022900	Biological proces	electron transport chain	1/70	186/18670	0.504	0.54879	0.421521	CYBB	1
GO:1905475	Biological proces	regulation of protein localization to membrane	1/70	187/18670	0.506	0.550507	0.422839	ITGB2	1
GO:0006979	Biological proces	response to oxidative stress	2/70	451/18670	0.507	0.550831	0.423088	CYBB/MICB	2
GO:0051783	Biological proces	regulation of nuclear division	1/70	188/18670	0.508	0.55189	0.423901	IGF1	1
GO:0051054	Biological proces	positive regulation of DNA metabolic process	1/70	191/18670	0.514	0.557279	0.428041	PTPRC	1
GO:0071478	Biological proces	cellular response to radiation	1/70	191/18670	0.514	0.557279	0.428041	CRIP1	1
GO:0006164	Biological proces	purine nucleotide biosynthetic process	1/70	192/18670	0.516	0.557312	0.428066	PDK4	1
GO:0044272	Biological proces	sulfur compound biosynthetic process	1/70	192/18670	0.516	0.557312	0.428066	PDK4	1
GO:0046390	Biological proces	ribose phosphate biosynthetic process	1/70	192/18670	0.516	0.557312	0.428066	PDK4	1
GO:0048839	Biological proces	inner ear development	1/70	192/18670	0.516	0.557312	0.428066	C1QB	1
GO:1901136	Biological proces	carbohydrate derivative catabolic process	1/70	192/18670	0.516	0.557312	0.428066	CD44	1
GO:1901888	Biological proces	regulation of cell junction assembly	1/70	192/18670	0.516	0.557312	0.428066	THBS2	1
GO:0002377	Biological proces	immunoglobulin production	1/70	193/18670	0.517	0.558641	0.429087	PTPRC	1
GO:0051224	Biological proces	negative regulation of protein transport	1/70	193/18670	0.517	0.558641	0.429087	FN1	1
GO:0001667	Biological proces	ameboidal-type cell migration	2/70	462/18670	0.52	0.560931	0.430846	ITGB2/FN1	2
GO:0006694	Biological proces	steroid biosynthetic process	1/70	196/18670	0.523	0.563879	0.43311	CYP27B1	1
GO:1904950	Biological proces	negative regulation of establishment of protein localization	1/70	197/18670	0.525	0.565498	0.434354	FN1	1
GO:0031099	Biological proces	regeneration	1/70	198/18670	0.527	0.567108	0.43559	IGF1	1
GO:0007179	Biological proces	transforming growth factor beta receptor signaling pathway	1/70	199/18670	0.528	0.568377	0.436565	COL1A2	1
GO:0031032	Biological proces	actomyosin structure organization	1/70	199/18670	0.528	0.568377	0.436565	TNNT2	1
GO:0006612	Biological proces	protein targeting to membrane	1/70	202/18670	0.534	0.572876	0.440021	ITGB2	1
GO:0050852	Biological proces	T cell receptor signaling pathway	1/70	202/18670	0.534	0.572876	0.440021	PTPRC	1
GO:0051701	Biological proces	interaction with host	1/70	202/18670	0.534	0.572876	0.440021	FCN1	1
GO:0050769	Biological proces	positive regulation of neurogenesis	2/70	474/18670	0.534	0.572876	0.440021	CX3CR1/FN1	2
GO:0034248	Biological proces	regulation of cellular amide metabolic process	2/70	476/18670	0.536	0.574994	0.441647	PDK4/IGF1	2
GO:0006473	Biological proces	protein acetylation	1/70	204/18670	0.537	0.575572	0.442091	PCK1	1
GO:0035265	Biological proces	organ growth	1/70	204/18670	0.537	0.575572	0.442091	IGF1	1
GO:0015893	Biological proces	drug transport	1/70	205/18670	0.539	0.576447	0.442764	CA2	1
GO:0030100	Biological proces	regulation of endocytosis	1/70	205/18670	0.539	0.576447	0.442764	USP46	1
GO:0072522	Biological proces	purine-containing compound biosynthetic process	1/70	205/18670	0.539	0.576447	0.442764	PDK4	1
GO:0043087	Biological proces	regulation of GTPase activity	2/70	479/18670	0.539	0.576645	0.442915	PYCARD/DOCK2	2
GO:1901987	Biological proces	regulation of cell cycle phase transition	2/70	480/18670	0.541	0.577313	0.443429	CEP152/PRKAR2B	2
GO:0050679	Biological proces	positive regulation of epithelial cell proliferation	1/70	206/18670	0.541	0.577313	0.443429	IGF1	1
GO:0006643	Biological proces	membrane lipid metabolic process	1/70	207/18670	0.542	0.578837	0.444599	B3GALT2	1
GO:0035303	Biological proces	regulation of dephosphorylation	1/70	209/18670	0.546	0.582196	0.447179	PTPRC	1
GO:0007163	Biological proces	establishment or maintenance of cell polarity	1/70	210/18670	0.548	0.583022	0.447813	DOCK2	1
GO:0009612	Biological proces	response to mechanical stimulus	1/70	210/18670	0.548	0.583022	0.447813	CASP1	1
GO:0030178	Biological proces	negative regulation of Wnt signaling pathway	1/70	210/18670	0.548	0.583022	0.447813	IGFBP6	1
GO:0019935	Biological proces	cyclic-nucleotide-mediated signaling	1/70	212/18670	0.551	0.585991	0.450094	PRKAR2B	1
GO:1903531	Biological proces	negative regulation of secretion by cell	1/70	212/18670	0.551	0.585991	0.450094	FN1	1
GO:0099003	Biological proces	vesicle-mediated transport in synapse	1/70	213/18670	0.553	0.587463	0.451225	USP46	1
GO:0007254	Biological proces	JNK cascade	1/70	214/18670	0.554	0.588588	0.452089	PYCARD	1
GO:2001020	Biological proces	regulation of response to DNA damage stimulus	1/70	214/18670	0.554	0.588588	0.452089	CD44	1
GO:0015711	Biological proces	organic anion transport	2/70	495/18670	0.557	0.591344	0.454206	G6PC/CA2	2
GO:0006914	Biological proces	autophagy	2/70	496/18670	0.558	0.591835	0.454583	IL10RA/PYCARD	2
GO:0061919	Biological proces	process utilizing autophagic mechanism	2/70	496/18670	0.558	0.591835	0.454583	IL10RA/PYCARD	2
GO:0050920	Biological proces	regulation of chemotaxis	1/70	217/18670	0.56	0.592246	0.454899	RAC2	1
GO:0071805	Biological proces	potassium ion transmembrane transport	1/70	217/18670	0.56	0.592246	0.454899	DPP6	1
GO:0006814	Biological proces	sodium ion transport	1/70	218/18670	0.561	0.593335	0.455735	FXYD5	1
GO:0010001	Biological proces	glial cell differentiation	1/70	218/18670	0.561	0.593335	0.455735	C1QA	1
GO:0043583	Biological proces	ear development	1/70	219/18670	0.563	0.594754	0.456825	C1QB	1
GO:0048762	Biological proces	mesenchymal cell differentiation	1/70	220/18670	0.565	0.596165	0.457909	FN1	1
GO:0001649	Biological proces	osteoblast differentiation	1/70	225/18670	0.573	0.604479	0.464294	IGF1	1
GO:0016197	Biological proces	endosomal transport	1/70	226/18670	0.574	0.605498	0.465077	ARL4C	1
GO:0034249	Biological proces	negative regulation of cellular amide metabolic process	1/70	226/18670	0.574	0.605498	0.465077	IGF1	1
GO:0006457	Biological proces	protein folding	1/70	227/18670	0.576	0.606854	0.466119	FKBP5	1
GO:0016358	Biological proces	dendrite development	1/70	233/18670	0.586	0.616583	0.473591	LST1	1
GO:0060560	Biological proces	developmental growth involved in morphogenesis	1/70	235/18670	0.589	0.619537	0.475861	FN1	1
GO:0032872	Biological proces	regulation of stress-activated MAPK cascade	1/70	237/18670	0.592	0.622464	0.478109	PYCARD	1
GO:0051048	Biological proces	negative regulation of secretion	1/70	238/18670	0.593	0.623739	0.479088	FN1	1
GO:0033002	Biological proces	muscle cell proliferation	1/70	239/18670	0.595	0.624651	0.479789	IGF1	1
GO:0070302	Biological proces	regulation of stress-activated protein kinase signaling cascade	1/70	239/18670	0.595	0.624651	0.479789	PYCARD	1
GO:0006813	Biological proces	potassium ion transport	1/70	240/18670	0.596	0.625911	0.480756	DPP6	1
GO:0042180	Biological proces	cellular ketone metabolic process	1/70	246/18670	0.606	0.634752	0.487546	PDK4	1
GO:0048872	Biological proces	homeostasis of number of cells	1/70	246/18670	0.606	0.634752	0.487546	CORO1A	1
GO:0097237	Biological proces	cellular response to toxic substance	1/70	247/18670	0.607	0.635961	0.488476	CYBB	1
GO:0043543	Biological proces	protein acylation	1/70	248/18670	0.609	0.636803	0.489122	PCK1	1
GO:0071383	Biological proces	cellular response to steroid hormone stimulus	1/70	248/18670	0.609	0.636803	0.489122	PCK1	1
GO:0021537	Biological proces	telencephalon development	1/70	249/18670	0.61	0.637998	0.49004	CSF1R	1
GO:0008016	Biological proces	regulation of heart contraction	1/70	251/18670	0.613	0.640729	0.492138	TNNT2	1
GO:0031330	Biological proces	negative regulation of cellular catabolic process	1/70	253/18670	0.616	0.643434	0.494216	IL10RA	1
GO:0051924	Biological proces	regulation of calcium ion transport	1/70	254/18670	0.617	0.644595	0.495107	CORO1A	1
GO:0006732	Biological proces	coenzyme metabolic process	1/70	255/18670	0.619	0.645748	0.495993	PDK4	1
GO:0006486	Biological proces	protein glycosylation	1/70	258/18670	0.623	0.649166	0.498618	B3GALT2	1
GO:0006839	Biological proces	mitochondrial transport	1/70	258/18670	0.623	0.649166	0.498618	RAC2	1
GO:0043413	Biological proces	macromolecule glycosylation	1/70	258/18670	0.623	0.649166	0.498618	B3GALT2	1
GO:0003007	Biological proces	heart morphogenesis	1/70	259/18670	0.625	0.650292	0.499483	TNNT2	1
GO:0072659	Biological proces	protein localization to plasma membrane	1/70	260/18670	0.626	0.651411	0.500342	DPP6	1
GO:0007281	Biological proces	germ cell development	1/70	262/18670	0.629	0.653996	0.502328	IGF1	1
GO:0140014	Biological proces	mitotic nuclear division	1/70	264/18670	0.632	0.656556	0.504294	IGF1	1
GO:0070085	Biological proces	glycosylation	1/70	269/18670	0.639	0.663409	0.509558	B3GALT2	1
GO:0043542	Biological proces	endothelial cell migration	1/70	274/18670	0.645	0.670119	0.514712	ITGB2	1
GO:0043270	Biological proces	positive regulation of ion transport	1/70	275/18670	0.647	0.671142	0.515498	CTSS	1
GO:0009165	Biological proces	nucleotide biosynthetic process	1/70	278/18670	0.651	0.674552	0.518117	PDK4	1
GO:0030522	Biological proces	intracellular receptor signaling pathway	1/70	278/18670	0.651	0.674552	0.518117	CYP27B1	1
GO:0060485	Biological proces	mesenchyme development	1/70	279/18670	0.652	0.675551	0.518884	FN1	1
GO:0010976	Biological proces	positive regulation of neuron projection development	1/70	281/18670	0.655	0.677908	0.520695	FN1	1
GO:0060047	Biological proces	heart contraction	1/70	282/18670	0.656	0.678508	0.521155	TNNT2	1
GO:1901293	Biological proces	nucleoside phosphate biosynthetic process	1/70	282/18670	0.656	0.678508	0.521155	PDK4	1
GO:0016579	Biological proces	protein deubiquitination	1/70	283/18670	0.657	0.679481	0.521903	USP46	1
GO:0002440	Biological proces	production of molecular mediator of immune response	1/70	286/18670	0.661	0.682364	0.524117	PTPRC	1
GO:0051403	Biological proces	stress-activated MAPK cascade	1/70	286/18670	0.661	0.682364	0.524117	PYCARD	1
GO:0060828	Biological proces	regulation of canonical Wnt signaling pathway	1/70	286/18670	0.661	0.682364	0.524117	IGFBP6	1
GO:0098656	Biological proces	anion transmembrane transport	1/70	291/18670	0.668	0.688583	0.528894	CLIC5	1
GO:0003015	Biological proces	heart process	1/70	292/18670	0.669	0.689119	0.529305	TNNT2	1
GO:0006310	Biological proces	DNA recombination	1/70	292/18670	0.669	0.689119	0.529305	PTPRC	1
GO:1903522	Biological proces	regulation of blood circulation	1/70	297/18670	0.675	0.695177	0.533958	TNNT2	1
GO:0090068	Biological proces	positive regulation of cell cycle process	1/70	298/18670	0.676	0.696062	0.534639	IGF1	1
GO:0018105	Biological proces	peptidyl-serine phosphorylation	1/70	299/18670	0.678	0.696554	0.535017	CD44	1
GO:0070646	Biological proces	protein modification by small protein removal	1/70	299/18670	0.678	0.696554	0.535017	USP46	1
GO:0010769	Biological proces	regulation of cell morphogenesis involved in differentiation	1/70	301/18670	0.68	0.698685	0.536653	FN1	1
GO:0034599	Biological proces	cellular response to oxidative stress	1/70	302/18670	0.681	0.699159	0.537017	CYBB	1
GO:0090305	Biological proces	nucleic acid phosphodiester bond hydrolysis	1/70	302/18670	0.681	0.699159	0.537017	RNASE6	1
GO:0030216	Biological proces	keratinocyte differentiation	1/70	305/18670	0.685	0.702493	0.539578	CYP27B1	1
GO:0009416	Biological proces	response to light stimulus	1/70	314/18670	0.696	0.713014	0.547659	CRIP1	1
GO:0031098	Biological proces	stress-activated protein kinase signaling cascade	1/70	315/18670	0.697	0.713807	0.548269	PYCARD	1
GO:0050851	Biological proces	antigen receptor-mediated signaling pathway	1/70	316/18670	0.698	0.714595	0.548874	PTPRC	1
GO:0006650	Biological proces	glycerophospholipid metabolic process	1/70	319/18670	0.701	0.717325	0.55097	CSF1R	1
GO:1990778	Biological proces	protein localization to cell periphery	1/70	319/18670	0.701	0.717325	0.55097	DPP6	1
GO:0006470	Biological proces	protein dephosphorylation	1/70	321/18670	0.704	0.719252	0.55245	PTPRC	1
GO:0018209	Biological proces	peptidyl-serine modification	1/70	322/18670	0.705	0.71961	0.552726	CD44	1
GO:0060562	Biological proces	epithelial tube morphogenesis	1/70	322/18670	0.705	0.71961	0.552726	CSF1R	1
GO:0016050	Biological proces	vesicle organization	1/70	325/18670	0.708	0.722647	0.555058	CORO1A	1
GO:0090150	Biological proces	establishment of protein localization to membrane	1/70	332/18670	0.716	0.730109	0.56079	ITGB2	1
GO:0030336	Biological proces	negative regulation of cell migration	1/70	334/18670	0.718	0.731913	0.562175	CX3CR1	1
GO:0060070	Biological proces	canonical Wnt signaling pathway	1/70	335/18670	0.719	0.732606	0.562707	IGFBP6	1
GO:0010721	Biological proces	negative regulation of cell development	1/70	344/18670	0.729	0.741882	0.569832	IGF1	1
GO:0007178	Biological proces	transmembrane receptor protein serine/threonine kinase signaling pathway	1/70	349/18670	0.734	0.746296	0.573223	COL1A2	1
GO:2000146	Biological proces	negative regulation of cell motility	1/70	349/18670	0.734	0.746296	0.573223	CX3CR1	1
GO:0062197	Biological proces	cellular response to chemical stress	1/70	350/18670	0.735	0.746919	0.573702	CYBB	1
GO:0003002	Biological proces	regionalization	1/70	351/18670	0.736	0.747538	0.574177	C1QA	1
GO:0010631	Biological proces	epithelial cell migration	1/70	352/18670	0.737	0.748152	0.574648	ITGB2	1
GO:0090132	Biological proces	epithelium migration	1/70	355/18670	0.74	0.750791	0.576675	ITGB2	1
GO:0009913	Biological proces	epidermal cell differentiation	1/70	358/18670	0.743	0.753393	0.578674	CYP27B1	1
GO:0022412	Biological proces	cellular process involved in reproduction in multicellular organism	1/70	361/18670	0.746	0.755129	0.580007	IGF1	1
GO:0043687	Biological proces	post-translational protein modification	1/70	361/18670	0.746	0.755129	0.580007	FN1	1
GO:0090130	Biological proces	tissue migration	1/70	361/18670	0.746	0.755129	0.580007	ITGB2	1
GO:0031331	Biological proces	positive regulation of cellular catabolic process	1/70	362/18670	0.747	0.755699	0.580445	IGF1	1
GO:0030111	Biological proces	regulation of Wnt signaling pathway	1/70	363/18670	0.748	0.756265	0.58088	IGFBP6	1
GO:0150063	Biological proces	visual system development	1/70	366/18670	0.751	0.758766	0.582801	C1QA	1
GO:0048193	Biological proces	Golgi vesicle transport	1/70	368/18670	0.752	0.760275	0.58396	CCDC91	1
GO:0045666	Biological proces	positive regulation of neuron differentiation	1/70	371/18670	0.755	0.762299	0.585515	FN1	1
GO:0048880	Biological proces	sensory system development	1/70	371/18670	0.755	0.762299	0.585515	C1QA	1
GO:0006790	Biological proces	sulfur compound metabolic process	1/70	372/18670	0.756	0.762827	0.58592	PDK4	1
GO:0001701	Biological proces	in utero embryonic development	1/70	373/18670	0.757	0.763351	0.586322	IGF1	1
GO:0050678	Biological proces	regulation of epithelial cell proliferation	1/70	378/18670	0.762	0.76758	0.589571	IGF1	1
GO:0040013	Biological proces	negative regulation of locomotion	1/70	381/18670	0.764	0.769905	0.591357	CX3CR1	1
GO:0045787	Biological proces	positive regulation of cell cycle	1/70	389/18670	0.772	0.776649	0.596536	IGF1	1
GO:0006401	Biological proces	RNA catabolic process	1/70	397/18670	0.779	0.783172	0.601547	RNASE6	1
GO:0051656	Biological proces	establishment of organelle localization	1/70	401/18670	0.782	0.786138	0.603825	RAC2	1
GO:0043547	Biological proces	positive regulation of GTPase activity	1/70	405/18670	0.785	0.789051	0.606062	DOCK2	1
GO:0000280	Biological proces	nuclear division	1/70	407/18670	0.787	0.790272	0.607	IGF1	1
GO:0010876	Biological proces	lipid localization	1/70	415/18670	0.793	0.796317	0.611643	LPL	1
GO:0009896	Biological proces	positive regulation of catabolic process	1/70	425/18670	0.801	0.803702	0.617316	IGF1	1
GO:0050673	Biological proces	epithelial cell proliferation	1/70	434/18670	0.808	0.810049	0.622191	IGF1	1
GO:0010256	Biological proces	endomembrane system organization	1/70	445/18670	0.816	0.817588	0.627982	PTPRC	1
GO:0007389	Biological proces	pattern specification process	1/70	446/18670	0.817	0.817853	0.628185	C1QA	1
GO:0048285	Biological proces	organelle fission	1/70	449/18670	0.819	0.819518	0.629464	IGF1	1
GO:0008544	Biological proces	epidermis development	1/70	464/18670	0.829	0.829259	0.636945	CYP27B1	1
GO:0010975	Biological proces	regulation of neuron projection development	1/70	499/18670	0.85	0.850422	0.653201	FN1	1
GO:0034774	Cellular component	secretory granule lumen	8/74	321/19717	2.68e-05	0.00157027	0.00120212	FN1/PYCARD/ACTN1/LYZ/PLAC8/DOCK2/FCN1/IGF1	8
GO:0060205	Cellular component	cytoplasmic vesicle lumen	8/74	325/19717	2.93e-05	0.00157027	0.00120212	FN1/PYCARD/ACTN1/LYZ/PLAC8/DOCK2/FCN1/IGF1	8
GO:0031983	Cellular component	vesicle lumen	8/74	327/19717	3.06e-05	0.00157027	0.00120212	FN1/PYCARD/ACTN1/LYZ/PLAC8/DOCK2/FCN1/IGF1	8
GO:0030667	Cellular component	secretory granule membrane	7/74	298/19717	0.000127	0.00427437	0.00327224	ITGB2/TYROBP/CYBB/CD53/GLIPR1/CD44/PTPRC	7
GO:0062023	Cellular component	collagen-containing extracellular matrix	8/74	406/19717	0.000139	0.00427437	0.00327224	FN1/THBS2/TGFBI/C1QA/COL1A2/CTSS/C1QB/FCN1	8
GO:0005581	Cellular component	collagen trimer	4/74	87/19717	0.000322	0.00587841	0.00450022	C1QA/COL1A2/C1QB/FCN1	4
GO:0001772	Cellular component	immunological synapse	3/74	36/19717	0.000331	0.00587841	0.00450022	CD53/GZMA/CORO1A	3
GO:0042581	Cellular component	specific granule	5/74	160/19717	0.000339	0.00587841	0.00450022	ITGB2/CYBB/CD53/LYZ/DOCK2	5
GO:0070820	Cellular component	tertiary granule	5/74	164/19717	0.00038	0.00587841	0.00450022	ITGB2/CYBB/CD53/LYZ/CTSS	5
GO:0031091	Cellular component	platelet alpha granule	4/74	91/19717	0.000382	0.00587841	0.00450022	FN1/THBS2/ACTN1/IGF1	4
GO:0005925	Cellular component	focal adhesion	7/74	405/19717	0.000807	0.011304	0.00865378	ITGB2/ACTN1/RAC2/MCAM/CD44/ARPC1B/PTPRC	7
GO:0030055	Cellular component	cell-substrate junction	7/74	412/19717	0.000892	0.0114526	0.00876753	ITGB2/ACTN1/RAC2/MCAM/CD44/ARPC1B/PTPRC	7
GO:0061702	Cellular component	inflammasome complex	2/74	14/19717	0.00123	0.0145488	0.0111379	PYCARD/CASP1	2
GO:0031093	Cellular component	platelet alpha granule lumen	3/74	67/19717	0.00205	0.0225094	0.0172321	FN1/ACTN1/IGF1	3
GO:0070821	Cellular component	tertiary granule membrane	3/74	73/19717	0.00261	0.0249886	0.0191301	ITGB2/CYBB/CD53	3
GO:0005766	Cellular component	primary lysosome	4/74	155/19717	0.00276	0.0249886	0.0191301	PYCARD/LYZ/PLAC8/GLIPR1	4
GO:0042582	Cellular component	azurophil granule	4/74	155/19717	0.00276	0.0249886	0.0191301	PYCARD/LYZ/PLAC8/GLIPR1	4
GO:0030670	Cellular component	phagocytic vesicle membrane	3/74	76/19717	0.00293	0.0250799	0.0192	CYBB/RAC2/CORO1A	3
GO:0009897	Cellular component	external side of plasma membrane	6/74	393/19717	0.00358	0.0289771	0.0221835	ITGB2/CX3CR1/MICB/MCAM/PTPRC/FCN1	6
GO:0005775	Cellular component	vacuolar lumen	4/74	172/19717	0.004	0.0308257	0.0235986	PYCARD/LYZ/PLAC8/CTSS	4
GO:0005623	Cellular component	cell	3/74	90/19717	0.00472	0.0325855	0.0249458	TYROBP/C1QA/C1QB	3
GO:0035578	Cellular component	azurophil granule lumen	3/74	91/19717	0.00487	0.0325855	0.0249458	PYCARD/LYZ/PLAC8	3
GO:0035579	Cellular component	specific granule membrane	3/74	91/19717	0.00487	0.0325855	0.0249458	ITGB2/CYBB/CD53	3
GO:0005604	Cellular component	basement membrane	3/74	95/19717	0.00549	0.0352017	0.0269487	FN1/THBS2/TGFBI	3
GO:0005884	Cellular component	actin filament	3/74	111/19717	0.00842	0.0518948	0.0397281	ACTN1/RAC2/CORO1A	3
GO:0045335	Cellular component	phagocytic vesicle	3/74	132/19717	0.0135	0.0797079	0.0610204	CYBB/RAC2/CORO1A	3
GO:1904724	Cellular component	tertiary granule lumen	2/74	55/19717	0.0182	0.10353	0.0792571	LYZ/CTSS	2
GO:0035580	Cellular component	specific granule lumen	2/74	62/19717	0.0227	0.125008	0.0956999	LYZ/DOCK2	2
GO:0030666	Cellular component	endocytic vesicle membrane	3/74	167/19717	0.025	0.132552	0.101476	CYBB/RAC2/CORO1A	3
GO:0045121	Cellular component	membrane raft	4/74	315/19717	0.0307	0.154193	0.118043	ITGB2/CD48/PTPRC/PRKAR2B	4
GO:0098857	Cellular component	membrane microdomain	4/74	316/19717	0.031	0.154193	0.118043	ITGB2/CD48/PTPRC/PRKAR2B	4
GO:0098589	Cellular component	membrane region	4/74	328/19717	0.0349	0.164246	0.125738	ITGB2/CD48/PTPRC/PRKAR2B	4
GO:0030027	Cellular component	lamellipodium	3/74	193/19717	0.0361	0.164246	0.125738	RAC2/CD44/CORO1A	3
GO:0005916	Cellular component	fascia adherens	1/74	10/19717	0.0369	0.164246	0.125738	ACTN1	1
GO:0005902	Cellular component	microvillus	2/74	83/19717	0.0389	0.164246	0.125738	CD44/CA2	2
GO:0005583	Cellular component	fibrillar collagen trimer	1/74	11/19717	0.0405	0.164246	0.125738	COL1A2	1
GO:0005885	Cellular component	Arp2/3 protein complex	1/74	11/19717	0.0405	0.164246	0.125738	ARPC1B	1
GO:0098643	Cellular component	banded collagen fibril	1/74	11/19717	0.0405	0.164246	0.125738	COL1A2	1
GO:0098978	Cellular component	glutamatergic synapse	4/74	349/19717	0.0422	0.166792	0.127688	ACTN1/CORO1A/PRKAR2B/USP46	4
GO:0098858	Cellular component	actin-based cell projection	3/74	208/19717	0.0435	0.167308	0.128083	ARL4C/CD44/CA2	3
GO:0005952	Cellular component	cAMP-dependent protein kinase complex	1/74	13/19717	0.0477	0.174977	0.133953	PRKAR2B	1
GO:0042627	Cellular component	chylomicron	1/74	13/19717	0.0477	0.174977	0.133953	LPL	1
GO:0043020	Cellular component	NADPH oxidase complex	1/74	15/19717	0.0549	0.196477	0.150413	CYBB	1
GO:0045177	Cellular component	apical part of cell	4/74	384/19717	0.0563	0.197123	0.150908	FN1/CD44/CA2/CLIC5	4
GO:0031143	Cellular component	pseudopodium	1/74	17/19717	0.0619	0.211996	0.162294	ACTN1	1
GO:0031252	Cellular component	cell leading edge	4/74	403/19717	0.0649	0.217298	0.166353	ACTN1/RAC2/CD44/CORO1A	4
GO:0098644	Cellular component	complex of collagen trimers	1/74	19/19717	0.069	0.218447	0.167232	COL1A2	1
GO:0034361	Cellular component	very-low-density lipoprotein particle	1/74	20/19717	0.0725	0.218447	0.167232	LPL	1
GO:0034385	Cellular component	triglyceride-rich plasma lipoprotein particle	1/74	20/19717	0.0725	0.218447	0.167232	LPL	1
GO:0036019	Cellular component	endolysosome	1/74	20/19717	0.0725	0.218447	0.167232	CTSS	1
GO:0000242	Cellular component	pericentriolar material	1/74	21/19717	0.076	0.218447	0.167232	CEP152	1
GO:0101002	Cellular component	ficolin-1-rich granule	2/74	124/19717	0.0791	0.218447	0.167232	CTSS/FCN1	2
GO:1904813	Cellular component	ficolin-1-rich granule lumen	2/74	124/19717	0.0791	0.218447	0.167232	CTSS/FCN1	2
GO:0031258	Cellular component	lamellipodium membrane	1/74	22/19717	0.0794	0.218447	0.167232	CD44	1
GO:0097038	Cellular component	perinuclear endoplasmic reticulum	1/74	22/19717	0.0794	0.218447	0.167232	CYBB	1
GO:0097225	Cellular component	sperm midpiece	1/74	22/19717	0.0794	0.218447	0.167232	CD52	1
GO:0001891	Cellular component	phagocytic cup	1/74	27/19717	0.0966	0.256494	0.196359	CORO1A	1
GO:0032809	Cellular component	neuronal cell body membrane	1/74	27/19717	0.0966	0.256494	0.196359	CX3CR1	1
GO:0044298	Cellular component	cell body membrane	1/74	28/19717	0.1	0.261009	0.199815	CX3CR1	1
GO:0030139	Cellular component	endocytic vesicle	3/74	303/19717	0.105	0.263967	0.20208	CYBB/RAC2/CORO1A	3
GO:0072562	Cellular component	blood microparticle	2/74	147/19717	0.105	0.263967	0.20208	FN1/C1QB	2
GO:0005865	Cellular component	striated muscle thin filament	1/74	31/19717	0.11	0.263967	0.20208	TNNT2	1
GO:0008305	Cellular component	integrin complex	1/74	31/19717	0.11	0.263967	0.20208	ITGB2	1
GO:0005788	Cellular component	endoplasmic reticulum lumen	3/74	309/19717	0.11	0.263967	0.20208	FN1/COL1A2/COLGALT2	3
GO:0036379	Cellular component	myofilament	1/74	32/19717	0.113	0.263967	0.20208	TNNT2	1
GO:0043025	Cellular component	neuronal cell body	4/74	497/19717	0.117	0.263967	0.20208	CX3CR1/CYBB/PYCARD/PRKAR2B	4
GO:0016324	Cellular component	apical plasma membrane	3/74	318/19717	0.117	0.263967	0.20208	FN1/CD44/CLIC5	3
GO:0043197	Cellular component	dendritic spine	2/74	159/19717	0.12	0.263967	0.20208	PRKAR2B/ANKS1B	2
GO:0031904	Cellular component	endosome lumen	1/74	34/19717	0.12	0.263967	0.20208	CTSS	1
GO:0098636	Cellular component	protein complex involved in cell adhesion	1/74	34/19717	0.12	0.263967	0.20208	ITGB2	1
GO:0044309	Cellular component	neuron spine	2/74	161/19717	0.123	0.263967	0.20208	PRKAR2B/ANKS1B	2
GO:0097546	Cellular component	ciliary base	1/74	35/19717	0.123	0.263967	0.20208	PRKAR2B	1
GO:0043198	Cellular component	dendritic shaft	1/74	36/19717	0.127	0.266918	0.204339	PRKAR2B	1
GO:0034358	Cellular component	plasma lipoprotein particle	1/74	37/19717	0.13	0.266918	0.204339	LPL	1
GO:1990777	Cellular component	lipoprotein particle	1/74	37/19717	0.13	0.266918	0.204339	LPL	1
GO:0031225	Cellular component	anchored component of membrane	2/74	170/19717	0.134	0.271135	0.207567	CD48/CD52	2
GO:0032994	Cellular component	protein-lipid complex	1/74	39/19717	0.137	0.273046	0.209031	LPL	1
GO:0043209	Cellular component	myelin sheath	1/74	49/19717	0.168	0.330304	0.252864	CA2	1
GO:0014704	Cellular component	intercalated disc	1/74	50/19717	0.172	0.330304	0.252864	ACTN1	1
GO:0034707	Cellular component	chloride channel complex	1/74	50/19717	0.172	0.330304	0.252864	CLIC5	1
GO:0030017	Cellular component	sarcomere	2/74	204/19717	0.178	0.339003	0.259524	ACTN1/TNNT2	2
GO:0016323	Cellular component	basolateral plasma membrane	2/74	217/19717	0.196	0.364036	0.278688	CD44/CA2	2
GO:0035577	Cellular component	azurophil granule membrane	1/74	58/19717	0.196	0.364036	0.278688	GLIPR1	1
GO:0101003	Cellular component	ficolin-1-rich granule membrane	1/74	61/19717	0.205	0.367902	0.281647	ITGB2	1
GO:0005911	Cellular component	cell-cell junction	3/74	416/19717	0.205	0.367902	0.281647	CD53/ACTN1/CORO1A	3
GO:0030016	Cellular component	myofibril	2/74	224/19717	0.205	0.367902	0.281647	ACTN1/TNNT2	2
GO:0043292	Cellular component	contractile fiber	2/74	234/19717	0.219	0.381631	0.292157	ACTN1/TNNT2	2
GO:0005802	Cellular component	trans-Golgi network	2/74	236/19717	0.222	0.381631	0.292157	TGFBI/CCDC91	2
GO:0001725	Cellular component	stress fiber	1/74	67/19717	0.223	0.381631	0.292157	ACTN1	1
GO:0097517	Cellular component	contractile actin filament bundle	1/74	67/19717	0.223	0.381631	0.292157	ACTN1	1
GO:0044291	Cellular component	cell-cell contact zone	1/74	71/19717	0.235	0.397133	0.304026	ACTN1	1
GO:0032432	Cellular component	actin filament bundle	1/74	75/19717	0.246	0.412011	0.315415	ACTN1	1
GO:0015030	Cellular component	Cajal body	1/74	77/19717	0.252	0.41697	0.319211	ANKS1B	1
GO:0042641	Cellular component	actomyosin	1/74	79/19717	0.257	0.421753	0.322873	ACTN1	1
GO:0005791	Cellular component	rough endoplasmic reticulum	1/74	85/19717	0.274	0.444278	0.340117	CYBB	1
GO:0008076	Cellular component	voltage-gated potassium channel complex	1/74	87/19717	0.28	0.448102	0.343044	DPP6	1
GO:1902554	Cellular component	serine/threonine protein kinase complex	1/74	88/19717	0.282	0.448102	0.343044	PYCARD	1
GO:0030864	Cellular component	cortical actin cytoskeleton	1/74	90/19717	0.288	0.452018	0.346042	CORO1A	1
GO:0036126	Cellular component	sperm flagellum	1/74	93/19717	0.296	0.459939	0.352106	CD52	1
GO:0043202	Cellular component	lysosomal lumen	1/74	95/19717	0.301	0.462388	0.353981	CTSS	1
GO:0034705	Cellular component	potassium channel complex	1/74	96/19717	0.304	0.462388	0.353981	DPP6	1
GO:0097729	Cellular component	9+2 motile cilium	1/74	98/19717	0.309	0.462388	0.353981	CD52	1
GO:0005903	Cellular component	brush border	1/74	99/19717	0.311	0.462388	0.353981	ACTN1	1
GO:0034702	Cellular component	ion channel complex	2/74	301/19717	0.312	0.462388	0.353981	DPP6/CLIC5	2
GO:0005938	Cellular component	cell cortex	2/74	308/19717	0.322	0.47123	0.36075	CORO1A/CLIC5	2
GO:0030175	Cellular component	filopodium	1/74	104/19717	0.324	0.47123	0.36075	ARL4C	1
GO:0044853	Cellular component	plasma membrane raft	1/74	109/19717	0.337	0.480543	0.36788	ITGB2	1
GO:1902911	Cellular component	protein kinase complex	1/74	109/19717	0.337	0.480543	0.36788	PYCARD	1
GO:1902495	Cellular component	transmembrane transporter complex	2/74	324/19717	0.344	0.485915	0.371993	DPP6/CLIC5	2
GO:1990204	Cellular component	oxidoreductase complex	1/74	114/19717	0.349	0.487909	0.373519	CYBB	1
GO:0030863	Cellular component	cortical cytoskeleton	1/74	116/19717	0.354	0.487909	0.373519	CORO1A	1
GO:1990351	Cellular component	transporter complex	2/74	332/19717	0.355	0.487909	0.373519	DPP6/CLIC5	2
GO:0005793	Cellular component	endoplasmic reticulum-Golgi intermediate compartment	1/74	126/19717	0.378	0.511927	0.391906	FN1	1
GO:0005765	Cellular component	lysosomal membrane	2/74	354/19717	0.385	0.511927	0.391906	LAPTM5/GLIPR1	2
GO:0098852	Cellular component	lytic vacuole membrane	2/74	355/19717	0.386	0.511927	0.391906	LAPTM5/GLIPR1	2
GO:0098791	Cellular component	Golgi apparatus subcompartment	2/74	359/19717	0.391	0.511927	0.391906	TGFBI/CCDC91	2
GO:0001650	Cellular component	fibrillar center	1/74	132/19717	0.392	0.511927	0.391906	ZNF415	1
GO:0030018	Cellular component	Z disc	1/74	132/19717	0.392	0.511927	0.391906	ACTN1	1
GO:0005814	Cellular component	centriole	1/74	139/19717	0.408	0.528196	0.40436	CEP152	1
GO:0031674	Cellular component	I band	1/74	143/19717	0.417	0.533088	0.408106	ACTN1	1
GO:0031984	Cellular component	organelle subcompartment	2/74	380/19717	0.419	0.533088	0.408106	TGFBI/CCDC91	2
GO:0030176	Cellular component	integral component of endoplasmic reticulum membrane	1/74	150/19717	0.432	0.54126	0.414362	G6PC	1
GO:0098862	Cellular component	cluster of actin-based cell projections	1/74	150/19717	0.432	0.54126	0.414362	ACTN1	1
GO:0009898	Cellular component	cytoplasmic side of plasma membrane	1/74	154/19717	0.441	0.547501	0.419139	PTPRC	1
GO:0031227	Cellular component	intrinsic component of endoplasmic reticulum membrane	1/74	158/19717	0.449	0.553486	0.423721	G6PC	1
GO:0005774	Cellular component	vacuolar membrane	2/74	412/19717	0.46	0.561943	0.430196	LAPTM5/GLIPR1	2
GO:0019897	Cellular component	extrinsic component of plasma membrane	1/74	165/19717	0.464	0.56226	0.430438	FCN1	1
GO:0031256	Cellular component	leading edge membrane	1/74	170/19717	0.474	0.569987	0.436354	CD44	1
GO:0001726	Cellular component	ruffle	1/74	172/19717	0.478	0.570316	0.436606	ACTN1	1
GO:0005741	Cellular component	mitochondrial outer membrane	1/74	178/19717	0.489	0.573323	0.438908	CYP27B1	1
GO:0098562	Cellular component	cytoplasmic side of membrane	1/74	178/19717	0.489	0.573323	0.438908	PTPRC	1
GO:0031514	Cellular component	motile cilium	1/74	179/19717	0.491	0.573323	0.438908	CD52	1
GO:0005635	Cellular component	nuclear envelope	2/74	464/19717	0.523	0.605147	0.46327	CYBB/RAC2	2
GO:0031968	Cellular component	organelle outer membrane	1/74	201/19717	0.532	0.611113	0.467838	CYP27B1	1
GO:0019867	Cellular component	outer membrane	1/74	203/19717	0.536	0.611113	0.467838	CYP27B1	1
GO:0070382	Cellular component	exocytic vesicle	1/74	207/19717	0.543	0.614549	0.470468	IGF1	1
GO:0034703	Cellular component	cation channel complex	1/74	220/19717	0.565	0.634848	0.486008	DPP6	1
GO:0099568	Cellular component	cytoplasmic region	1/74	251/19717	0.613	0.684296	0.523863	ITGB2	1
GO:0005770	Cellular component	late endosome	1/74	256/19717	0.62	0.687291	0.526156	CTSS	1
GO:0061695	Cellular component	transferase complex, transferring phosphorus-containing groups	1/74	259/19717	0.625	0.687291	0.526156	PYCARD	1
GO:0019898	Cellular component	extrinsic component of membrane	1/74	295/19717	0.673	0.729811	0.558707	FCN1	1
GO:0098802	Cellular component	plasma membrane signaling receptor complex	1/74	295/19717	0.673	0.729811	0.558707	ITGB2	1
GO:0045211	Cellular component	postsynaptic membrane	1/74	323/19717	0.706	0.75068	0.574683	ANKS1B	1
GO:0014069	Cellular component	postsynaptic density	1/74	324/19717	0.707	0.75068	0.574683	ANKS1B	1
GO:0031253	Cellular component	cell projection membrane	1/74	326/19717	0.709	0.75068	0.574683	CD44	1
GO:0032279	Cellular component	asymmetric synapse	1/74	328/19717	0.712	0.75068	0.574683	ANKS1B	1
GO:0099572	Cellular component	postsynaptic specialization	1/74	348/19717	0.733	0.754557	0.577651	ANKS1B	1
GO:0005769	Cellular component	early endosome	1/74	350/19717	0.735	0.754557	0.577651	CORO1A	1
GO:0031301	Cellular component	integral component of organelle membrane	1/74	350/19717	0.735	0.754557	0.577651	G6PC	1
GO:0098984	Cellular component	neuron to neuron synapse	1/74	350/19717	0.735	0.754557	0.577651	ANKS1B	1
GO:0031300	Cellular component	intrinsic component of organelle membrane	1/74	381/19717	0.765	0.779831	0.597	G6PC	1
GO:0030133	Cellular component	transport vesicle	1/74	392/19717	0.774	0.784551	0.600614	IGF1	1
[truncated: 390 more rows]

## Sheet: Table S5
Table S5. MR associations for all studied proteins in DN.
Protein	method	nsnp	b	se	Adjusted P-value	lo_ci	up_ci	OR	Lower	Upper
MICB	Weighted median	5	0.337606205764366	0.0415050398451499	4.15005e-16	0.256256327667872	0.418956083860859	1.40159	1.29208	1.52037
MICB	Inverse variance weighted	5	0.377274857314219	0.0686742544793426	3.93628e-08	0.242673318534707	0.51187639609373	1.45831	1.27465	1.66842
GZMA	Inverse variance weighted	3	0.293112191753882	0.0684734693702499	1.86333e-05	0.158904191788192	0.427320191719572	1.34059	1.17223	1.53314
GZMA	Weighted median	3	0.29141774879979	0.0832870788899573	0.000467085	0.128175074175473	0.454660423424106	1.33832	1.13675	1.57564
MICB	Weighted mode	5	0.368182971695573	0.0655150801849337	0.000799222	0.239773414533103	0.496592528858043	1.44511	1.27096	1.64311
MICB	Simple mode	5	0.357804493481331	0.0658388684797209	0.000971885	0.228760311261078	0.486848675701584	1.43019	1.25704	1.62718
CTSS	Inverse variance weighted	2	-0.10571338806159	0.0383016509521705	0.00577975	-0.180784623927844	-0.0306421521953358	0.899682	0.834615	0.969823
CLIC5	Inverse variance weighted	2	0.372074530952652	0.171375293574295	0.0299229	0.036178955547034	0.70797010635827	1.45074	1.03684	2.02987
FCN1	Wald ratio	1	0.0792876265659859	0.0426692980950747	0.0631422	-0.00434419770036037	0.162919450832332	1.08252	0.995665	1.17694
GZMA	Weighted mode	3	0.301750742988056	0.0845564724191179	0.0703389	0.136020057046584	0.467481428929527	1.35222	1.1457	1.59597
IGF1	Wald ratio	1	0.147106462691227	0.0839506712457072	0.0797228	-0.017436852950359	0.311649778332813	1.15848	0.982714	1.36568
CA2	Wald ratio	1	-0.425881358460544	0.243749191984486	0.0806007	-0.903629774750137	0.0518670578290487	0.653194	0.405097	1.05324
LPL	Wald ratio	1	-0.281972093150572	0.175697500153974	0.108522	-0.626339193452361	0.0623950071512157	0.754295	0.534545	1.06438
RNASE6	Wald ratio	1	-0.040365860996891	0.0277698325142914	0.146061	-0.0947947327249022	0.0140630107311202	0.960438	0.90956	1.01416
ITGB2	Wald ratio	1	0.260208442321672	0.201029302859628	0.195534	-0.133808991283198	0.654225875926542	1.2972	0.874757	1.92365
GZMA	Simple mode	3	0.225255857957522	0.120094904348557	0.20153	-0.01013015456565	0.460641870480693	1.25264	0.989921	1.58509
OAS1	Wald ratio	1	0.125272491669752	0.0985553498704184	0.203697	-0.0678959940762681	0.318440977415772	1.13346	0.934358	1.37498
FKBP5	Wald ratio	1	0.156676813535892	0.127856233223343	0.220419	-0.0939214035818606	0.407275030653645	1.16962	0.910354	1.50272
GZMA	MR Egger	3	0.332144921395806	0.126947527138881	0.232412	0.0833277682035983	0.580962074588013	1.39395	1.0869	1.78776
TGFBI	Wald ratio	1	0.0491926744992203	0.0444293889901879	0.268203	-0.0378889279215481	0.136274276919989	1.05042	0.96282	1.146
FBP1	Wald ratio	1	-0.102890391510287	0.0933542054582245	0.270396	-0.285864634208407	0.0800838511878333	0.902226	0.751364	1.08338
LYZ	Inverse variance weighted	2	0.0383058654768225	0.0363891733214245	0.292491	-0.0330169142331695	0.109628645186815	1.03905	0.967522	1.11586
CD48	Wald ratio	1	-0.157616974972797	0.160542981501632	0.326211	-0.472281218715996	0.157047268770403	0.854177	0.623578	1.17005
MICB	MR Egger	5	0.184438434726055	0.192415739908296	0.374805	-0.192696415494206	0.561573284946316	1.20254	0.824732	1.75343
IL10RA	Wald ratio	1	0.137924615116113	0.157362110819058	0.38077	-0.170505122089241	0.446354352321467	1.14789	0.843239	1.56261
LG3BP	Wald ratio	1	-0.263034351145038	0.325717557251908	0.419348	-0.901440763358779	0.375372061068702	0.768715	0.405984	1.45553
CA10	Wald ratio	1	-0.124626923076923	0.154355769230769	0.419436	-0.427164230769231	0.177910384615385	0.882826	0.652356	1.19472
C1QA	Wald ratio	1	-0.050688206876864	0.06430077645066	0.430522	-0.176717728720158	0.0753413149664295	0.950575	0.838016	1.07825
TNFAIP8	Wald ratio	1	0.211573924497353	0.292923594370024	0.47012	-0.362556320467894	0.785704169462601	1.23562	0.695895	2.19395
MFGM	Wald ratio	1	0.113559884559885	0.187181818181818	0.544062	-0.253316479076479	0.480436248196248	1.12026	0.776222	1.61678
THBS2	Wald ratio	1	-0.0220072081051678	0.0528498149352425	0.67711	-0.125592845378243	0.0815784291679075	0.978233	0.881974	1.085
DPP6	Wald ratio	1	0.0274209925360553	0.102949944058731	0.789968	-0.174360897819057	0.229202882891167	1.02780040799563	0.839993691057298	1.25759715807667
MCAM	Wald ratio	1	0.0110213789780389	0.186980199140443	0.952997	-0.355459811337229	0.377502569293307	1.01108233812076	0.700851109821973	1.45863719145629
